# Supplementary material for: Comprehensive coverage of human last meal components revealed by a forensic DNA metabarcoding approach
Source: Sci Rep. 2021 Apr 23;11:8876. doi: 10.1038/s41598-021-88418-x (PMC8065038; doi:10.1038/s41598-021-88418-x)
Supplement: Supplementary file 1 — Supplementary Information [file 41598_2021_88418_MOESM1_ESM.xlsx]

## Sheet: Title Page
Supplementary Information for:
Comprehensive coverage of human last meal components revealed by a forensic DNA metabarcoding approach
Judith Schneider1,§, Eduard Mas-Carrió1,§, Catherine Jan2, Christian Miquel3, Pierre Taberlet3,4, Katarzyna Michaud2 and Luca Fumagalli1,2*
§ joint first authors
1Laboratory for Conservation Biology, Department of Ecology and Evolution, Biophore, University of Lausanne, CH-1015 Lausanne, Switzerland.
2University Center of Legal Medicine Lausanne and Geneva, Lausanne University Hospital (CHUV) and University of Lausanne, Ch. de la Vulliette 4, CH-1000 Lausanne 25, Switzerland.
3Université Grenoble Alpes, CNRS, Laboratoire d’Ecologie Alpine, F-38000 Grenoble, France.
4UiT – The Arctic University of Norway, Tromsø Museum, Tromsø, Norway.
*email: luca.fumagalli@unil.ch

## Sheet: Table S1
Table S1. Sample metadata
Sample_ID	Digestion_degree	Days_since_death
CG01	3	2
CG02	3	1
CG03	2	1
CG04	3.5	1
CG05	1	1
CG06	2	2
CG07	3	2
CG08	1	1
CG09	2.5	2
CG10	1	1
CG11	1	1
CG12	2.5	1
CG13	2	1
CG14	1	1
CG15	4	1
CG16	3.5	5
CG17	NA	1.5
CG18	4	2.5
CG19	4	1.5
CG20	2.5	1.5
CG21	4	1.5
CG22	1	1.5
CG23	1.5	1.5
CG24	1.5	1.5
CG25	2.5	5
CG26	2.5	1.5
CG27	1.5	1.5
CG28	4	2.5
CG29	3	1.5
CG30	1.5	1.5
CG31	1.5	1.5
CG32	3.5	1.5
CG33	1.5	2.5
CG34	3.5	2.5
CG35	3.5	2.5
CG36	3.5	5
CG37	3.5	1.5
CG38	4	1.5
CG39	2.5	1.5
CG40	3	1.5
CG41	2	1.5
CG42	1	1.5
CG43	3	2.5
CG44	4	2.5
CG45	2	2.5
CG46	1	1.5
CG47	2	1.5
CG48	2	4.5

## Sheet: Table S2
Table S2. RRA per sequence and per sample with taxonomical assignation
Sample	library	order_name	family_name	genus_name	species_name	sequence	best_identity	PCR	total.reads	rra	rra2.corrected	sd.rra2	primers
CG01	4	Fabales	Fabaceae	0	NA	atcctgttttccgaaaacaaagaaaagttcataaagtgataataaaaaagg	1	1	63520	0.996222	0.996967	0.0027678	plants
CG01	4	Sapindales	Rutaceae	0	NA	atcctcttctcttttccaagaacaaacaggggttcagaaagcgaaaaagggg	0.980769	0.166667	63520	0.000551008	0.000551008	NA	plants
CG01	4	Fabales	Fabaceae	Glycine	Glycine max	atcctgttttctgaaaacaaaagaaaagttcagaaagaaagtgataataaaaaagg	1	1	63520	0.00322733	0.00206586	0.00165966	plants
CG01	4	Cucurbitales	Cucurbitaceae	0	NA	atcctttttccgaaaacaaaaaaaag	1	0.5	79093	0.000202294	0.000202294	NA	plants
CG01	4	Caryophyllales	Chenopodiaceae	0	NA	ctccttttttcaaaagcaagaataaaaaaaaag	0.970588	0.333333	79093	0.000240224	0.000240224	NA	plants
CG01	4	Solanales	Convolvulaceae	0	NA	atcctgttttccgaaaacaaacaaaagttcagaaaaaaag	1	0.666667	79093	0.00034137	0.000677299	0.000755305	plants
CG01	4	Apiales	Apiaceae	0	NA	atcctattttccaaaaacaaacaaaggcccagaaggtgaaaaaag	1	0.166667	141404	0.000523323	0.000523323	NA	plants
CG01	4	Caryophyllales	Chenopodiaceae	Beta	Beta vulgaris	ctccttttttcaaaagaaaaaaaataaggattccgaaaacaagaataaaaaaaaag	1	0.166667	118952	0.000302643	0.000302643	NA	plants
CG01	4	Zingiberales	Zingiberaceae	0	NA	atccttagttttatcaaactagaataaaaaaaag	1	0.166667	53816	0.00195109	0.00195109	NA	plants
CG02	4	Poales	Poaceae	0	NA	atccgtgttttgagaaaacaaggggttctcgaactagaatacaaaggaaaag	1	1	84864	0.133543	0.143073	0.014559	plants
CG02	4	Poales	Poaceae	Avena	NA	atccgtgttttgagaggggggttctcgaactagaatacaaaggaaaag	1	1	84864	0.816176	0.80842	0.0223719	plants
CG02	4	Rosales	Rosaceae	0	NA	atcccgttttatgaaaacaaacaagggtttcagaaagcgagaataaataaag	0.980769	1	84864	0.027927	0.0248509	0.00597367	plants
CG02	4	Ericales	Theaceae	0	NA	atcctgtttttctaaaacaaacaaagattccgaaagcgaaaataaaaaaag	1	1	84864	0.0154247	0.016605	0.0071238	plants
CG02	4	Poales	Poaceae	Triticum	Triticum aestivum	atccgtgttttgagaaaacaaggggaatacaaaggaaaag	1	1	84864	0.00339367	0.00369373	0.000740002	plants
CG02	4	Fabales	Fabaceae	Pisum	NA	atccttctttctgaaaacaaataaaagttcagaaagtgaaaatcaaaaaag	1	1	84864	0.000659879	0.00103481	0.00114405	plants
CG02	4	Ericales	Ericaceae	0	NA	atcctttttttttttggcaaacaaataaagattccgaaagaaaaagg	1	1	84864	0.00287519	0.00232234	0.000911235	plants
CG03	4	Asterales	0	0	NA	atcacgttttccgaaaacaaacaaaggttcagaaagcgaaaataaaaaag	0.980392	0.333333	37311	0.00112567	0.00647178	0.00756054	plants
CG03	4	Poales	Poaceae	0	NA	atccgtgttttgagaaaacaaggggttctcgaactagaatacaaaggaaaag	1	1	37311	0.149581	0.190264	0.10513	plants
CG03	4	Asparagales	Amaryllidaceae	Allium	NA	atctttattttttgaaaaacaagggtttaaaaaagagaataaaaaag	1	0.166667	37311	0.00852296	0.00852296	NA	plants
CG03	4	Solanales	Solanaceae	0	NA	atcctgttttctgaaaacaaaccaaggttcagaaaaaaag	1	0.833333	37311	0.0814505	0.0803381	0.0278141	plants
CG03	4	Zingiberales	Musaceae	0	NA	atccttattttgagaaaacaaaggtttataaaactagaatttaaaag	1	1	37311	0.750476	0.688906	0.103717	plants
CG03	4	Sapindales	Rutaceae	0	NA	atcctcttctcttttccaagaacaaacaggggttcagaaagcgaaaaagggg	0.980769	0.166667	37311	0.00678084	0.00678084	NA	plants
CG03	4	Asterales	Asteraceae	Pamphalea	NA	atcacgttttccgaaaacaaacaaaggttcagaaaaaaag	0.97561	0.833333	37311	0.000402026	0.000301724	0.000101491	plants
CG03	4	Asterales	Asteraceae	0	NA	atcacgttttccgaaaacaaacaaaggttcagaaagcgaaaatcaaaa	0.979592	1	37311	0.000911259	0.000876355	0.000243531	plants
CG03	4	Zingiberales	Marantaceae	0	NA	atccttattttgagaaaacaaaggtttataaaactagaatcaaaaag	0.978723	1	37311	0.000750449	0.000612216	0.000382258	plants
CG03	4	Malpighiales	Salicaceae	Populus	NA	atcctatttttcgaaaacaaacaaaaaaacaaacaaaggttcataaagacagaataagaatacaaaag	1	0.166667	70322	0.193311	0.193311	NA	plants
CG03	4	Poales	Poaceae	Avena	NA	atccgtgttttgagaggggggttctcgaactagaatacaaaggaaaag	1	0.166667	52456	0.0421115	0.0421115	NA	plants
CG03	4	Malvales	Malvaceae	Theobroma	NA	atcctattattttattattttacgaaactaaacaaaggttcagcaagcgagaataataaaaaaag	1	0.166667	52456	0.0482309	0.0482309	NA	plants
CG03	4	Lamiales	Pedaliaceae	0	NA	atcctgttttctcaaaacaaaggttcggaaaacgaaaaaaaag	1	0.166667	50915	0.00155161	0.00155161	NA	plants
CG04	4	Fabales	Fabaceae	0	NA	atcctgttttccgaaaacaaagaaaagttcataaagtgataataaaaaagg	1	1	60139	0.997406	0.997894	0.000961628	plants
CG04	4	Fabales	Fabaceae	Glycine	Glycine max	atcctgttttctgaaaacaaaagaaaagttcagaaagaaagtgataataaaaaagg	1	1	60139	0.00239445	0.00197779	0.000910377	plants
CG04	4	Solanales	Convolvulaceae	0	NA	atcctgttttccgaaaacaaacaaaagttcagaaaaaaag	1	1	60139	0.000199538	0.00015375	6.17e-05	plants
CG05	1	Fagales	Betulaceae	0	NA	atcctgttttcccaaaacaaataaaacaaatttaagggttcataaagcgagaataaaaaag	1	1	16098	0.778544	0.787105	0.101804	plants
CG05	1	Poales	Poaceae	0	NA	atccgtgttttgagaaaacaaggggttctcgaactagaatacaaaggaaaag	1	1	16098	0.0542303	0.0874539	0.0597044	plants
CG05	1	Apiales	Apiaceae	0	NA	atcctattttccaaaaacaaacaaaggcccagaaggtgaaaaaag	1	1	16098	0.0194434	0.0283139	0.0176924	plants
CG05	1	Asparagales	Amaryllidaceae	Allium	Allium sativum	atctttattttttgaaaaacaaggttttaaaaaatagaataaaaagg	1	0.833333	16098	0.0143496	0.00985447	0.0038285	plants
CG05	1	Arecales	Arecaceae	Roystonea	NA	atccttattttgagaaaacaagggtttataaaactagaataaaaaag	0.979167	1	16098	0.0865946	0.0454569	0.0257752	plants
CG05	1	Asterales	0	0	NA	atcacgttttccgaaaacaaacaaaggttcagaaagcgaaaatcaaaaag	0.980392	1	16098	0.022363	0.03222	0.0205436	plants
CG05	1	Solanales	Solanaceae	Capsicum	NA	atcctattttctgaaaacaaataaaggttcagaaaaaaag	1	0.833333	16098	0.000683315	0.000796553	0.000160143	plants
CG05	1	Arecales	Arecaceae	0	NA	atctttattttgagaaaacaagggtttataaaactagaataaaaaaag	0.979592	1	16098	0.0167723	0.00828196	0.00663919	plants
CG05	1	Poales	Poaceae	Triticum	Triticum aestivum	atccgtgttttgagaaaacaaggagttctcaaactagaatacaaaggaaaag	1	1	16098	0.000807554	0.00119244	0.000759624	plants
CG05	1	Fabales	Fabaceae	0	NA	atccttctttccgaaaataaaaaaataaaagttcagaaagttaaaatcaaaaaag	1	1	16098	0.00130451	0.00130451	NA	plants
CG05	1	Lamiales	Lamiaceae	0	NA	atcctgttttctcaaaacaaag	1	1	16098	0.00186359	0.00146019	0.000394723	plants
CG05	1	Malpighiales	Violaceae	Viola	NA	atccggttttttttaataaaaaaagtttatatagacagaataaaaaag	1	1	16098	0.00304386	0.00221035	0.000764434	plants
CG05	1	Fabales	Fabaceae	0	NA	atcctgctttccgaaaacaaagaaaagttcagaaagcgagaataaaaaaag	1	1	22698	0.00383294	0.00256253	0.00157526	plants
CG06	4	Fabales	Fabaceae	0	NA	atcctgttttccgaaaacaaagaaaagttcataaagtgataataaaaaagg	1	1	42487	0.22381	0.156825	0.0535655	plants
CG06	4	Asterales	0	0	NA	atcacgttttccgaaaacaaacaaaggttcagaaagcgaaaataaaaaag	0.980392	1	42487	0.159484	0.176091	0.0529925	plants
CG06	4	Poales	Poaceae	0	NA	atccgtgttttgagaaaacaaggggttctcgaactagaatacaaaggaaaag	1	1	42487	0.311154	0.24919	0.0732796	plants
CG06	4	Poales	Poaceae	Avena	NA	atccgtgttttgagaggggggttctcgaactagaatacaaaggaaaag	1	1	42487	0.00437781	0.00272029	0.000856428	plants
CG06	4	Brassicales	Brassicaceae	0	NA	atcctgggttacgcaaacaaaccagagtttagaaagcgg	1	1	42487	0.14861	0.281169	0.117153	plants
CG06	4	Fagales	Betulaceae	0	NA	atcctgttttcccaaaacaaataaaacaaatttaagggttcataaagcgagaataaaaaag	1	1	42487	0.0273025	0.0216151	0.00779992	plants
CG06	4	Malpighiales	Linaceae	Linum	NA	atcctgttttccgaaaacaaaaaagattcataaagacagactaaaacag	1	1	42487	0.100996	0.0937033	0.0238301	plants
CG06	4	Malvales	Malvaceae	Theobroma	NA	atcctattattttattattttacgaaactaaacaaaggttcagcaagcgagaataataaaaaaag	1	1	42487	0.00882623	0.00578753	0.00418395	plants
CG06	4	Rosales	Rosaceae	Prunus	NA	atcctgttttattaaaacaaacaagggtttcataaaccgagaataaaaaag	1	1	42487	0.00145927	0.000598299	0.000494463	plants
CG06	4	Asparagales	Amaryllidaceae	Allium	Allium sativum	atctttattttttgaaaaacaaggttttaaaaaatagaataaaaagg	1	1	42487	0.00866147	0.00651453	0.00471161	plants
CG06	4	Poales	Poaceae	Triticum	Triticum aestivum	atccgtgttttgagaaaacaaggggaatacaaaggaaaag	1	1	42487	0.00268317	0.0027427	0.00190872	plants
CG06	4	Lamiales	Plantaginaceae	Plantago	NA	atcctgtcttctcaaaatcaaaataaaggttcagaaagcgagaaaaagg	1	1	42487	0.0012239	0.00113785	0.000880816	plants
CG06	4	Cornales	Grubbiaceae	Grubbia	Grubbia rosmarinifolia	atcctgttttccgaaaacaaacaaaggttcagaaagcgaaaataaaaaag	0.980392	1	42487	0.00110622	0.00090885	0.000319881	plants
CG06	4	Fabales	Fabaceae	Cyamopsis	Cyamopsis tetragonoloba	atcctattttccaaaaacaaagaaaagttcagaaagcgagaataaaaaaag	1	1	42487	0.000305976	0.000422878	0.000159873	plants
CG06	4	Fabales	Fabaceae	Pisum	NA	atccttctttctgaaaacaaataaaagttcagaaagtgaaaatcaaaaaag	1	0.666667	103785	0.000221612	0.000160476	8.65e-05	plants
CG06	4	Fabales	Fabaceae	Glycine	Glycine max	atcctgttttctgaaaacaaaagaaaagttcagaaagaaagtgataataaaaaagg	1	1	103785	0.000578118	0.000282408	0.000202008	plants
CG06	4	Lamiales	Pedaliaceae	0	NA	atcctgttttctcaaaacaaaggttcggaaaacgaaaaaaaag	1	0.833333	103785	0.000125259	0.000125259	NA	plants
CG06	4	Asterales	Asteraceae	0	NA	atcacgttttccgaaaacaaacaaaggttcagaaagcgataataaaaaagg	0.980392	1	103785	0.000173435	0.000273221	0.000127327	plants
CG06	4	Gentianales	Rubiaceae	Galium	NA	atcctattttccgaaaacaaagtgaaaggggg	1	0.5	103785	0.000607024	0.00035673	0.000353969	plants
CG06	4	Poales	Bromeliaceae	Ananas	Ananas comosus	atcttttttgggggaaaacaagggtataaaactagaataaaaagg	1	0.5	57541	0.000208547	0.000208547	NA	plants
CG07	4	Poales	Poaceae	0	NA	atccgtgttttgagaaaacaaggggttctcgaactagaatacaaaggaaaag	1	1	68535	0.227358	0.370053	0.128947	plants
CG07	4	Lamiales	Lamiaceae	0	NA	atcctgttttctcaaaacaaag	1	1	68535	0.531159	0.28147	0.190972	plants
CG07	4	Lamiales	Lamiaceae	Ocimum	NA	atcctgttttctcaaaacaaaagttcaaaaaacgaaaaaaaaaaaaag	1	1	68535	0.133786	0.101193	0.0413397	plants
CG07	4	Rosales	Rosaceae	Prunus	NA	atcctgttttattaaaacaaacaagggtttcataaaccgagaataaaaaag	1	0.666667	68535	0.0688407	0.0496743	0.0252019	plants
CG07	4	Lamiales	Lamiaceae	Salvia	NA	atcctgttttctcaaaaaaaag	1	1	68535	0.0246735	0.0114282	0.00935138	plants
CG07	4	Poales	Poaceae	Triticum	Triticum aestivum	atccgtgttttgagaaaacaaggggaatacaaaggaaaag	1	0.666667	68535	0.0141825	0.0150486	0.00122474	plants
CG07	4	Solanales	Solanaceae	0	NA	atcctgttttctgaaaacaaaccaaggttcagaaaaaaag	1	0.833333	44377	0.0938099	0.174846	0.0747458	plants
CG07	4	Fabales	Fabaceae	0	NA	atcctgttttccgaaaacaaagaaaagttcataaagtgataataaaaaagg	1	0.333333	117736	0.00606442	0.0166486	0.0149683	plants
CG07	4	Apiales	Apiaceae	0	NA	atcctattttccaaaaacaaacaaaggcccagaaggtgaaaaaag	1	0.166667	117736	0.0104896	0.0104896	NA	plants
CG07	4	Solanales	Solanaceae	Capsicum	NA	atcctattttctgaaaacaaataaaggttcagaaaaaaag	1	0.5	117736	0.0119844	0.0137023	0.00342939	plants
CG07	4	Cucurbitales	Cucurbitaceae	0	NA	atcctttttccgaaaaaaaaagg	1	0.5	117736	0.000628525	0.00056847	8.49e-05	plants
CG07	4	Poales	Poaceae	Triticum	Triticum aestivum	atctgtgttttgagaaaacaaggggttcttgaactagaatacaaaggaaaag	1	0.666667	117736	0.0021234	0.0021234	NA	plants
CG07	4	Ranunculales	Ranunculaceae	Ranunculus	NA	atcctgctttcagaaagcaaaaaaagg	1	0.5	117736	0.00789054	0.00672656	0.00102293	plants
CG07	4	Asterales	0	0	NA	atcacgttttccgaaaacaaacaaaggttcagaaagcgaaaataaaaaag	0.980392	0.166667	76709	0.0028028	0.0028028	NA	plants
CG07	4	Poales	Poaceae	Avena	NA	atccgtgttttgagaggggggttctcgaactagaatacaaaggaaaag	1	0.166667	76709	0.00228135	0.00228135	NA	plants
CG07	4	Asparagales	Amaryllidaceae	Allium	NA	atctttattttttgaaaaacaagggtttaaaaaagagaataaaaaag	1	0.5	76709	0.00719603	0.0264879	0.0241942	plants
CG07	4	Poales	Poaceae	Triticum	NA	atccatgttttgagaaaataagtggttctcgaactagaatacaaagtaaaag	1	0.666667	76709	0.00469306	0.00469306	NA	plants
CG07	4	Zingiberales	Zingiberaceae	0	NA	atccttagttttatcaaactagaataaaaaaaag	1	0.166667	76709	0.00761319	0.00761319	NA	plants
CG07	4	Lamiales	Lamiaceae	Mentha	NA	atcctgttttcccaaaacaaaggtttcaaaaaacgaaaaaaaag	1	0.166667	76709	0.00254207	0.00254207	NA	plants
CG07	4	Asterales	Asteraceae	Lactuca	NA	atcacgttttccgaaaacaaacaacggttcagaaagcgaaaatcaaaaag	1	0.166667	59191	0.010559	0.010559	NA	plants
CG07	4	Solanales	Solanaceae	Solanum	Solanum lycopersicum	attttgttttctgaaaacaaacaaaggttcagaaaaaaag	1	0.166667	59191	0.00398709	0.00398709	NA	plants
CG07	4	Malvales	Cistaceae	Helianthemum	Helianthemum canum	atcctgttttacgagcagttcaaaaagcaataaaaaaatag	0.97561	0.166667	59191	0.00437566	0.00437566	NA	plants
CG07	4	Cucurbitales	Cucurbitaceae	0	NA	atcctttttccgaaaacaaaaaaaag	1	0.5	79876	0.0854575	0.0854575	NA	plants
CG08	4	Poales	Poaceae	0	NA	atccgtgttttgagaaaacaaggggttctcgaactagaatacaaaggaaaag	1	1	148681	0.356259	0.351967	0.0754171	plants
CG08	4	Asterales	Asteraceae	Lactuca	NA	atcacgttttccgaaaacaaacaacggttcagaaagcgaaaatcaaaaag	1	1	148681	0.130608	0.147773	0.0309501	plants
CG08	4	Asparagales	Amaryllidaceae	Allium	NA	atctttattttttgaaaaacaagggtttaaaaaagagaataaaaaag	1	1	148681	0.110115	0.0784804	0.0318633	plants
CG08	4	Brassicales	Brassicaceae	0	NA	atcctgggttacgcaaacaaaccagagtttagaaagcgg	1	1	148681	0.037039	0.0467841	0.00937869	plants
CG08	4	Apiales	Apiaceae	0	NA	atcctattttccaaaaacaaacaaaggcccagaaggtgaaaaaag	1	1	148681	0.270673	0.264706	0.0365975	plants
CG08	4	Fagales	Betulaceae	0	NA	atcctgttttcccaaaacaaataaaacaaatttaagggttcataaagcgagaataaaaaag	1	1	148681	0.00427089	0.00406707	0.00069881	plants
CG08	4	Caryophyllales	Chenopodiaceae	Beta	Beta vulgaris	ctccttttttcaaaagaaaaaaaataaggattccgaaaacaagaataaaaaaaaag	1	1	148681	0.0667873	0.0803769	0.026207	plants
CG08	4	Caryophyllales	Chenopodiaceae	0	NA	ctccttttttcaaaagcaagaataaaaaaaaag	0.970588	1	148681	0.00926144	0.0115292	0.00473354	plants
CG08	4	Poales	Poaceae	Triticum	Triticum aestivum	atccgtgttttgagaaaacaaggggaatacaaaggaaaag	1	1	148681	0.0053672	0.00535281	0.00114833	plants
CG08	4	Fabales	Fabaceae	Pisum	NA	atccttctttctgaaaacaaataaaagttcagaaagtgaaaatcaaaaaag	1	1	148681	0.00694103	0.00606377	0.000944833	plants
CG08	4	Lamiales	Plantaginaceae	Plantago	NA	atcctgtcttctcaaaatcaaaataaaggttcagaaagcgagaaaaagg	1	1	148681	0.00219261	0.00205225	0.000162661	plants
CG08	4	Piperales	Piperaceae	Piper	NA	atcctatttttcggaaaacacgagttcagaaagcgaaaaagg	1	1	148681	0.00012779	0.000126224	2.21e-06	plants
CG08	4	Brassicales	Brassicaceae	Brassica	Brassica maurorum	atcctgggttacgcgaacaaaccagagtttagagagcgg	1	1	148681	0.000161419	0.000695067	0.000544107	plants
CG08	4	Apiales	Apiaceae	Physospermum	Physospermum cornubiense	atcctattttccaaaaacaaaggcccagaaggtgaaaaaag	0.97561	1	148681	0.000195048	0.000165025	3.01e-05	plants
CG09	4	Poales	Poaceae	0	NA	atccgtgttttgagaaaacaaggggttctcgaactagaatacaaaggaaaag	1	1	109560	0.0398047	0.0441832	0.00621513	plants
CG09	4	Rosales	Rosaceae	Pyrus	NA	atcctgttttatgaaaaaaaacaagggtttcataaaccgaaaataaaaaag	1	1	109560	0.733562	0.733834	0.0125732	plants
CG09	4	Apiales	Apiaceae	0	NA	atcctattttccaaaaacaaacaaaggcccagaaggtgaaaaaag	1	0.6	109560	0.000684556	0.000472722	0.000192042	plants
CG09	4	Fagales	Betulaceae	0	NA	atcctgttttcccaaaacaaataaaacaaatttaagggttcataaagcgagaataaaaaag	1	1	109560	0.22489	0.220362	0.0132829	plants
CG09	4	Asparagales	Amaryllidaceae	Allium	Allium sativum	atctttattttttgaaaaacaaggttttaaaaaatagaataaaaagg	1	1	109560	0.000118656	0.000308018	0.000354705	plants
CG09	4	Poales	Poaceae	Triticum	Triticum aestivum	atccgtgttttgagaaaacaaggggaatacaaaggaaaag	1	1	109560	0.000940124	0.0010362	0.000622705	plants
CG09	4	Caryophyllales	Chenopodiaceae	0	NA	ctccttttttcaaaagcaagaataaaaaaaaag	0.970588	0.2	87348	0.000137382	0.000137382	NA	plants
CG09	4	Fabales	Fabaceae	Pisum	NA	atccttctttctgaaaacaaataaaagttcagaaagtgaaaatcaaaaaag	1	0.4	80960	0.00013587	0.00013587	NA	plants
CG10	4	Asterales	0	0	NA	atcacgttttccgaaaacaaacaaaggttcagaaagcgaaaataaaaaag	0.980392	1	154438	0.985761	0.988555	0.00258358	plants
CG10	4	Poales	Poaceae	0	NA	atccgtgttttgagaaaacaaggggttctcgaactagaatacaaaggaaaag	1	1	154438	0.0134358	0.0110331	0.00243719	plants
CG10	4	Poales	Poaceae	Triticum	Triticum aestivum	atccgtgttttgagaaaacaaggggaatacaaaggaaaag	1	1	154438	0.000362605	0.000177867	9.65e-05	plants
CG10	4	Piperales	Piperaceae	Piper	NA	atcctatttttcggaaaacacgagttcagaaagcgaaaaagg	1	1	154438	0.00036908	0.000170373	0.000132431	plants
CG10	4	Asterales	Asteraceae	0	NA	atcacgttttccgaaaacaaacaaaggttcagaaagcgaaaataaaag	0.979592	1	154438	7.12e-05	7.59e-05	7.78e-06	plants
CG11	4	Poales	Poaceae	0	NA	atccgtgttttgagaaaacaaggggttctcgaactagaatacaaaggaaaag	1	1	126328	0.0972706	0.13335	0.0903249	plants
CG11	4	Asterales	Asteraceae	Lactuca	NA	atcacgttttccgaaaacaaacaacggttcagaaagcgaaaatcaaaaag	1	0.8	126328	0.879298	0.881786	0.0311975	plants
CG11	4	Asparagales	Amaryllidaceae	Allium	NA	atctttattttttgaaaaacaagggtttaaaaaagagaataaaaaag	1	1	126328	0.00319802	0.0032275	0.00243457	plants
CG11	4	Solanales	Solanaceae	0	NA	atcctgttttctgaaaacaaaccaaggttcagaaaaaaag	1	1	126328	0.00261225	0.105339	0.229205	plants
CG11	4	Apiales	Apiaceae	0	NA	atcctattttccaaaaacaaacaaaggcccagaaggtgaaaaaag	1	0.8	126328	0.000886581	0.000787435	0.000408804	plants
CG11	4	Malpighiales	Linaceae	Linum	NA	atcctgttttccgaaaacaaaaaagattcataaagacagactaaaacag	1	0.6	126328	0.000142486	0.000202284	8.85e-05	plants
CG11	4	Lamiales	0	0	NA	atcctgttttcccaaaacaaaggttcagaaagaaaaaag	0.975	1	126328	0.000197898	0.0162311	0.0318934	plants
CG11	4	Solanales	Solanaceae	Capsicum	NA	atcctattttctgaaaacaaataaaggttcagaaaaaaag	1	0.8	126328	0.0121272	0.012642	0.00498856	plants
CG11	4	Poales	Poaceae	Triticum	Triticum aestivum	atccgtgttttgagaaaacaaggggaatacaaaggaaaag	1	1	126328	0.00117947	0.00215588	0.00240132	plants
CG11	4	Piperales	Piperaceae	Piper	NA	atcctatttttcggaaaacacgagttcagaaagcgaaaaagg	1	1	126328	0.000118739	0.000352403	0.000316524	plants
CG11	4	Caryophyllales	Polygonaceae	Fagopyrum	NA	ctcctgttttccaaaagaaagaataaatacag	1	0.8	126328	0.000878665	0.00121733	0.00060874	plants
CG11	4	Lamiales	Pedaliaceae	0	NA	atcctgttttctcaaaacaaaggttcggaaaacgaaaaaaaag	1	1	126328	0.000562029	0.000593473	0.00034229	plants
CG11	4	Brassicales	Brassicaceae	Brassica	Brassica maurorum	atcctgggttacgcgaacaaaccagagtttagagagcgg	1	0.8	126328	0.000150402	0.000202968	4.68e-05	plants
CG11	4	Asterales	Asteraceae	Pamphalea	NA	atcacgttttccgaaaacaaacaaaggttcagaaaaaaag	0.97561	0.8	126328	0.000569945	0.000536517	0.000199204	plants
CG11	4	0	0	0	NA	atcatgttttccgaaaacaaacaaaggtttagaaagcgaaaatcaaaaag	0.98	0.8	126328	0.000807422	0.000634709	0.000296522	plants
CG11	4	Poales	Poaceae	Avena	NA	atccgtgttttgagaggggggttctcgaactagaatacaaaggaaaag	1	0.2	66473	0.00165481	0.00165481	NA	plants
CG11	4	Zingiberales	Musaceae	0	NA	atccttattttgagaaaacaaaggtttataaaactagaatttaaaag	1	0.2	66473	0.00816873	0.00816873	NA	plants
CG11	4	Malvales	Malvaceae	Theobroma	NA	atcctattattttattattttacgaaactaaacaaaggttcagcaagcgagaataataaaaaaag	1	0.2	66473	0.057136	0.057136	NA	plants
CG11	4	Cucurbitales	Cucurbitaceae	0	NA	atcctttttccgaaaaaaaaagg	1	0.2	66473	0.0135393	0.0135393	NA	plants
CG11	4	Sapindales	Rutaceae	0	NA	atcctcttctcttttccaagaacaaacaggggttcagaaagcgaaaaagggg	0.980769	0.2	66473	0.0145473	0.0145473	NA	plants
CG11	4	Sapindales	Anacardiaceae	0	NA	atcctattttacgagaacaaaaacaaacaaggggtcagaacgggagaaaaaaag	1	0.2	66473	0.00579182	0.00579182	NA	plants
CG11	4	Poales	Bromeliaceae	Ananas	Ananas comosus	atcttttttgggggaaaacaagggtataaaactagaataaaaagg	1	0.2	66473	0.0064387	0.0064387	NA	plants
CG11	4	Solanales	Solanaceae	Solanum	Solanum lycopersicum	atcctattttctgaaaagaaacaaaggttcaataaaaag	1	0.4	66473	0.0140959	0.0140959	NA	plants
CG12	4	Poales	Poaceae	0	NA	atccgtgttttgagaaaacaaggggttctcgaactagaatacaaaggaaaag	1	1	56928	0.312096	0.255897	0.107978	plants
CG12	4	Poales	Poaceae	Avena	NA	atccgtgttttgagaggggggttctcgaactagaatacaaaggaaaag	1	0.8	56928	0.00126476	0.00106798	0.000239567	plants
CG12	4	Solanales	Solanaceae	0	NA	atcctgttttctgaaaacaaaccaaggttcagaaaaaaag	1	1	56928	0.533938	0.426245	0.237131	plants
CG12	4	Zingiberales	Musaceae	0	NA	atccttattttgagaaaacaaaggtttataaaactagaatttaaaag	1	0.8	56928	0.00240655	0.00232765	0.00115893	plants
CG12	4	Malvales	Malvaceae	Theobroma	NA	atcctattattttattattttacgaaactaaacaaaggttcagcaagcgagaataataaaaaaag	1	0.8	56928	0.0439151	0.0464714	0.0176205	plants
CG12	4	Lamiales	0	0	NA	atcctgttttcccaaaacaaaggttcagaaagaaaaaag	0.975	1	56928	0.0471473	0.0453369	0.00996111	plants
CG12	4	Cucurbitales	Cucurbitaceae	0	NA	atcctttttccgaaaaaaaaagg	1	0.8	56928	0.0102937	0.0119217	0.00276212	plants
CG12	4	Sapindales	Rutaceae	0	NA	atcctcttctcttttccaagaacaaacaggggttcagaaagcgaaaaagggg	0.980769	0.8	56928	0.0140704	0.0126613	0.00167942	plants
CG12	4	Poales	Poaceae	Triticum	Triticum aestivum	atccgtgttttgagaaaacaaggggaatacaaaggaaaag	1	1	56928	0.00797499	0.00562271	0.00329818	plants
CG12	4	Sapindales	Anacardiaceae	0	NA	atcctattttacgagaacaaaaacaaacaaggggtcagaacgggagaaaaaaag	1	0.8	56928	0.00514685	0.004799	0.000825122	plants
CG12	4	Poales	Bromeliaceae	Ananas	Ananas comosus	atcttttttgggggaaaacaagggtataaaactagaataaaaagg	1	0.8	56928	0.00632378	0.00491103	0.00199589	plants
CG12	4	Solanales	Solanaceae	Solanum	Solanum lycopersicum	atcctattttctgaaaagaaacaaaggttcaataaaaag	1	1	56928	0.0139299	0.0124709	0.00604794	plants
CG12	4	Piperales	Piperaceae	Piper	NA	atcctatttttcggaaaacacgagttcagaaagcgaaaaagg	1	1	56928	0.000825604	0.000667346	0.000171688	plants
CG12	4	Lamiales	Pedaliaceae	0	NA	atcctgttttctcaaaacaaaggttcggaaaacgaaaaaaaag	1	1	56928	0.000404019	0.000542573	0.000386459	plants
CG12	4	Sapindales	Anacardiaceae	Schinus	Schinus terebinthifolia	atcctattttatgagaacaaaaacaaacaaggggtcttaacgggagaaaaag	1	0.6	56928	0.000263491	0.000326628	0.00021599	plants
CG12	4	Asterales	Asteraceae	Lactuca	NA	atcacgttttccgaaaacaaacaacggttcagaaagcgaaaatcaaaaag	1	0.2	107328	0.916359	0.916359	NA	plants
CG12	4	Asparagales	Amaryllidaceae	Allium	NA	atctttattttttgaaaaacaagggtttaaaaaagagaataaaaaag	1	0.6	107328	0.00314922	0.00314922	NA	plants
CG12	4	Apiales	Apiaceae	0	NA	atcctattttccaaaaacaaacaaaggcccagaaggtgaaaaaag	1	0.4	107328	0.000456544	0.000456544	NA	plants
CG12	4	Solanales	Solanaceae	Capsicum	NA	atcctattttctgaaaacaaataaaggttcagaaaaaaag	1	0.2	107328	0.0111061	0.0111061	NA	plants
CG12	4	Caryophyllales	Polygonaceae	Fagopyrum	NA	ctcctgttttccaaaagaaagaataaatacag	1	0.2	107328	0.00123919	0.00123919	NA	plants
CG12	4	Brassicales	Brassicaceae	Brassica	Brassica maurorum	atcctgggttacgcgaacaaaccagagtttagagagcgg	1	0.2	107328	0.000130441	0.000130441	NA	plants
CG12	4	Asterales	Asteraceae	Pamphalea	NA	atcacgttttccgaaaacaaacaaaggttcagaaaaaaag	0.97561	0.2	107328	0.000149076	0.000149076	NA	plants
CG12	4	0	0	0	NA	atcatgttttccgaaaacaaacaaaggtttagaaagcgaaaatcaaaaag	0.98	0.2	107328	0.000326103	0.000326103	NA	plants
CG12	4	Fabales	Fabaceae	0	NA	atcctgttttccgaaaacaaagaaaagttcataaagtgataataaaaaagg	1	0.2	107208	0.0550985	0.0550985	NA	plants
CG13	1	Fagales	Betulaceae	0	NA	atcctgttttcccaaaacaaataaaacaaatttaagggttcataaagcgagaataaaaaag	1	1	18040	0.865355	0.789111	0.114034	plants
CG13	1	Poales	Poaceae	0	NA	atccgtgttttgagaaaacaaggggttctcgaactagaatacaaaggaaaag	1	1	18040	0.0957317	0.14257	0.08782	plants
CG13	1	Apiales	Apiaceae	0	NA	atcctattttccaaaaacaaacaaaggcccagaaggtgaaaaaag	1	1	18040	0.0343681	0.0638659	0.0313592	plants
CG13	1	Asparagales	Amaryllidaceae	Allium	NA	atctttattttttgaaaaacaagggtttaaaaaagagaataaaaaag	1	0.833333	18040	0.00238359	0.00275997	0.000369854	plants
CG13	1	Poales	Poaceae	Triticum	Triticum aestivum	atccgtgttttgagaaaacaaggagttctcaaactagaatacaaaggaaaag	1	0.833333	18040	0.00155211	0.00172472	0.000610079	plants
CG13	1	Fabales	Fabaceae	Pisum	NA	atccttctttctgaaaacaaataaaagttcagaaagtgaaaatcaaaaaag	1	0.666667	18040	0.000609756	0.000609756	NA	plants
CG13	1	Rosales	Rosaceae	Pyrus	NA	atcctgttttatgaaaaaaaacaagggtttcataaaccgaaaataaaaaag	1	0.333333	12620	0.00602219	0.0033414	0.0037912	plants
CG13	1	Asparagales	Amaryllidaceae	Allium	Allium sativum	atctttattttttgaaaaacaaggttttaaaaaatagaataaaaagg	1	0.833333	10675	0.0012178	0.00125919	5.85e-05	plants
CG14	4	Asterales	0	0	NA	atcacgttttccgaaaacaaacaaaggttcagaaagcgaaaataaaaaag	0.980392	0.8	67982	0.000779618	0.000850381	0.000694964	plants
CG14	4	Poales	Poaceae	0	NA	atccgtgttttgagaaaacaaggggttctcgaactagaatacaaaggaaaag	1	1	67982	0.0175929	0.00938252	0.00829251	plants
CG14	4	Asterales	Asteraceae	Lactuca	NA	atcacgttttccgaaaacaaacaacggttcagaaagcgaaaatcaaaaag	1	0.6	67982	0.00173575	0.00217834	0.000542643	plants
CG14	4	Asparagales	Amaryllidaceae	Allium	NA	atctttattttttgaaaaacaagggtttaaaaaagagaataaaaaag	1	1	67982	0.972669	0.984903	0.0134117	plants
CG14	4	Solanales	Solanaceae	0	NA	atcctgttttctgaaaacaaaccaaggttcagaaaaaaag	1	0.4	67982	0.000764908	0.000764908	NA	plants
CG14	4	Apiales	Apiaceae	0	NA	atcctattttccaaaaacaaacaaaggcccagaaggtgaaaaaag	1	0.6	67982	0.00492777	0.00396355	0.00102254	plants
CG14	4	Caryophyllales	Chenopodiaceae	0	NA	ctccttttttcaaaagcaagaataaaaaaaaag	0.970588	0.2	67982	0.000220647	0.000220647	NA	plants
CG14	4	Fabales	Fabaceae	Pisum	NA	atccttctttctgaaaacaaataaaagttcagaaagtgaaaatcaaaaaag	1	0.4	67982	0.000382454	0.000382454	NA	plants
CG14	4	Piperales	Piperaceae	Piper	NA	atcctatttttcggaaaacacgagttcagaaagcgaaaaagg	1	0.8	67982	0.000926716	0.000828583	0.000138781	plants
CG14	4	Poales	Poaceae	Triticum	Triticum aestivum	atccgtgttttgagaaaacaaggggaatacaaaggaaaag	1	0.6	83700	0.000537634	0.000464957	0.000102782	plants
CG14	4	Pinales	Pinaceae	Abies	NA	atccggttcatagagaaaagggtttctctccttctcctaaggaaagg	1	0.2	83700	0.00223417	0.00223417	NA	plants
CG14	4	Sapindales	Anacardiaceae	Schinus	Schinus terebinthifolia	atcctattttatgagaacaaaaacaaacaaggggtcttaacgggagaaaaag	1	0.2	83700	0.000382318	0.000382318	NA	plants
CG14	4	Brassicales	Brassicaceae	0	NA	atcctgggttacgcaaacaaaccagagtttagaaagcgg	1	0.2	73927	0.000175849	0.000175849	NA	plants
CG15	1	Zingiberales	Musaceae	0	NA	atccttattttgagaaaacaaaggtttataaaactagaatttaaaag	1	1	4444	1	1	NA	plants
CG16	1	Solanales	Solanaceae	Capsicum	NA	atcctattttctgaaaacaaataaaggttcagaaaaaaag	1	1	705	1	1	NA	plants
CG17	1	Malvales	Malvaceae	Theobroma	NA	atcctattattttattattttacgaaactaaacaaaggttcagcaagcgagaataataaaaaaag	1	1	20763	0.857535	0.874385	0.101226	plants
CG17	1	Poales	Poaceae	0	NA	atccgtgttttgagaaaacaaggggttctcgaactagaatacaaaggaaaag	1	1	20763	0.138805	0.122037	0.0979948	plants
CG17	1	Poales	Poaceae	Triticum	Triticum aestivum	atccgtgttttgagaaaacaaggagttctcaaactagaatacaaaggaaaag	1	0.833333	20763	0.00366036	0.00378713	0.00288356	plants
CG17	1	Fabales	Fabaceae	Pisum	NA	atccttctttctgaaaacaaataaaagttcagaaagtgaaaatcaaaaaag	1	0.5	32375	0.000710425	0.00126517	0.000784531	plants
CG18	1	Malvales	Malvaceae	Theobroma	NA	atcctattattttattattttacgaaactaaacaaaggttcagcaagcgagaataataaaaaaag	1	0.666667	2402	0.671107	0.561697	0.15473	plants
CG18	1	Poales	Poaceae	0	NA	atccgtgttttgagaaaacaaggggttctcgaactagaatacaaaggaaaag	1	0.666667	2402	0.0874271	0.0874271	NA	plants
CG18	1	Rosales	Rosaceae	Prunus	NA	atcctgttttattaaaacaaacaagggtttcataaaccgagaataaaaaag	1	1	2402	0.184013	0.266417	0.0809611	plants
CG18	1	Cucurbitales	Cucurbitaceae	0	NA	atcctttttccgaaaaaaaaaaagg	1	0.666667	2402	0.0574521	0.0574521	NA	plants
CG18	1	Solanales	Solanaceae	0	NA	atcctgttttctgaaaacaaaccaaggttcagaaaaaaag	1	0.666667	1411	0.0297661	0.106334	0.108284	plants
CG18	1	Fagales	Juglandaceae	0	NA	atcctgttttctaaaaacaaataagggttcataaagcgagaatcaaaaag	1	0.333333	1411	0.62438	0.62438	NA	plants
CG18	1	Poales	Poaceae	0	NA	atccgtgttttgagaagggattctcgaactagaatacaaaggaaaag	1	0.666667	1006	0.0954274	0.0954274	NA	plants
CG19	1	Malvales	Malvaceae	Theobroma	NA	atcctattattttattattttacgaaactaaacaaaggttcagcaagcgagaataataaaaaaag	1	0.25	1540	0.0662338	0.0662338	NA	plants
CG19	1	Apiales	Apiaceae	0	NA	atcctattttccaaaaacaaacaaaggcccagaaggtgaaaaaag	1	0.25	1540	0.0344156	0.0344156	NA	plants
CG19	1	Asparagales	Amaryllidaceae	Allium	NA	atctttattttttgaaaaacaagggtttaaaaaagagaataaaaaag	1	0.75	1540	0.899351	0.899351	NA	plants
CG19	1	Rosales	Rosaceae	Prunus	NA	atcctgttttattaaaacaaacaagggtttcataaaccgagaataaaaaag	1	0.75	7404	0.990546	0.978339	0.0276435	plants
CG19	1	Asterales	0	0	NA	atcacgttttccgaaaacaaacaaaggttcagaaagcgaaaatcaaaaag	0.980392	0.25	7404	0.00945435	0.00945435	NA	plants
CG19	1	Poales	Poaceae	0	NA	atccgtgttttgagaaaacaaggggttctcgaactagaatacaaaggaaaag	1	0.5	7650	0.00222222	0.0253342	0.0326853	plants
CG19	1	Asparagales	Amaryllidaceae	Allium	Allium sativum	atctttattttttgaaaaacaaggttttaaaaaatagaataaaaagg	1	0.75	12550	0.00191235	0.00191235	NA	plants
CG19	1	Solanales	Solanaceae	0	NA	atcctgttttctgaaaacaaaccaaggttcagaaaaaaag	1	0.5	12550	0.00119522	0.00119522	NA	plants
CG19	1	Lamiales	Lamiaceae	0	NA	atcctgttttctcaaaacaaag	1	0.25	12550	0.00175299	0.00175299	NA	plants
CG20	1	Fagales	Betulaceae	0	NA	atcctgttttcccaaaacaaataaaacaaatttaagggttcataaagcgagaataaaaaag	1	0.333333	14444	0.00325395	0.0047724	0.00214742	plants
CG20	1	Poales	Poaceae	0	NA	atccgtgttttgagaaaacaaggggttctcgaactagaatacaaaggaaaag	1	0.833333	14444	0.0119081	0.0232814	0.0257099	plants
CG20	1	Rosales	Rosaceae	Prunus	NA	atcctgttttattaaaacaaacaagggtttcataaaccgagaataaaaaag	1	1	14444	0.96573	0.966343	0.030456	plants
CG20	1	Apiales	Apiaceae	0	NA	atcctattttccaaaaacaaacaaaggcccagaaggtgaaaaaag	1	0.5	14444	0.0143312	0.00832234	0.00598014	plants
CG20	1	Asparagales	Amaryllidaceae	Allium	Allium sativum	atctttattttttgaaaaacaaggttttaaaaaatagaataaaaagg	1	0.5	14444	0.00117696	0.00565024	0.00389233	plants
CG20	1	Arecales	Arecaceae	Roystonea	NA	atccttattttgagaaaacaagggtttataaaactagaataaaaaag	0.979167	0.5	14444	0.00200775	0.00193632	0.000325631	plants
CG20	1	Fabales	Fabaceae	Arachis	Arachis hypogaea	atcccgttttcggaaaggaaataaacattaagaaagcgagaataaaaaagg	0.980392	0.5	14444	0.000761562	0.00198433	0.00172926	plants
CG20	1	Solanales	Solanaceae	0	NA	atcctgttttctgaaaacaaaccaaggttcagaaaaaaag	1	1	14444	0.000830795	0.00100824	0.00025094	plants
CG20	1	Asterales	0	0	NA	atcacgttttccgaaaacaaacaaaggttcagaaagcgaaaatcaaaaag	0.980392	0.5	12651	0.00165995	0.00181678	0.000221788	plants
CG20	1	Lamiales	Lamiaceae	0	NA	atcctgttttctcaaaacaaag	1	0.833333	9571	0.00125379	0.00125379	NA	plants
CG20	1	Rosales	Rosaceae	0	NA	atcccgttttatgaaaacaaacaagggtttcagaaagcgagaataaataaag	0.980769	0.333333	8107	0.0173924	0.0173924	NA	plants
CG21	1	Fagales	Betulaceae	0	NA	atcctgttttcccaaaacaaataaaacaaatttaagggttcataaagcgagaataaaaaag	1	0.5	14743	0.00122092	0.24724	0.424009	plants
CG21	1	Poales	Poaceae	0	NA	atccgtgttttgagaaaacaaggggttctcgaactagaatacaaaggaaaag	1	1	14743	0.00698637	0.0855457	0.110633	plants
CG21	1	Apiales	Apiaceae	0	NA	atcctattttccaaaaacaaacaaaggcccagaaggtgaaaaaag	1	0.333333	14743	0.00766465	0.0049475	0.00384263	plants
CG21	1	Rosales	Rosaceae	Pyrus	NA	atcctgttttatgaaaaaaaacaagggtttcataaaccgaaaataaaaaag	1	0.833333	14743	0.879129	0.744542	0.245697	plants
CG21	1	Laurales	Lauraceae	Persea	NA	atcctgttttcagaaaacaagggttcagaaagcgagaaccaaaaaaaggatag	1	0.833333	14743	0.104999	0.230478	0.222757	plants
CG21	1	Asparagales	Amaryllidaceae	Allium	Allium sativum	atctttattttttgaaaaacaaggttttaaaaaatagaataaaaagg	1	0.5	2185	0.01373	0.01373	NA	plants
CG21	1	Rosales	Rosaceae	Prunus	NA	atcctgttttattaaaacaaacaagggtttcataaaccgagaataaaaaag	1	0.333333	16001	0.0031873	0.00529942	0.00298699	plants
CG21	1	Poales	Poaceae	Triticum	Triticum aestivum	atccgtgttttgagaaaacaaggagttctcaaactagaatacaaaggaaaag	1	0.666667	13437	0.000967478	0.000967478	NA	plants
CG21	1	Cucurbitales	Cucurbitaceae	0	NA	atcctttttccgaaaaaaaaaaagg	1	0.333333	12548	0.00143449	0.00143449	NA	plants
CG21	1	Asparagales	Amaryllidaceae	Allium	NA	atctttattttttgaaaaacaagggtttaaaaaagagaataaaaaag	1	0.5	11209	0.00312249	0.00312249	NA	plants
CG21	1	Fabales	Fabaceae	Arachis	Arachis hypogaea	atcccgttttcggaaaggaaataaacattaagaaagcgagaataaaaaagg	0.980392	0.5	11209	0.001249	0.001249	NA	plants
CG22	1	Poales	Poaceae	0	NA	atccgtgttttgagaaaacaaggggttctcgaactagaatacaaaggaaaag	1	1	5777	0.817379	0.900355	0.0751386	plants
CG22	1	Apiales	Apiaceae	0	NA	atcctattttccaaaaacaaacaaaggcccagaaggtgaaaaaag	1	0.833333	5777	0.00467371	0.379122	0.337046	plants
CG22	1	Asparagales	Amaryllidaceae	Allium	Allium sativum	atctttattttttgaaaaacaaggttttaaaaaatagaataaaaagg	1	1	5777	0.0211182	0.0217301	0.0104472	plants
CG22	1	Asterales	0	0	NA	atcacgttttccgaaaacaaacaaaggttcagaaagcgaaaatcaaaaag	0.980392	0.5	5777	0.00778951	0.0216135	0.0155475	plants
CG22	1	Fabales	Fabaceae	Vicia	Vicia faba	atccttctttccgaaaacaaaaaactaaaagttcagaaaaaaag	1	0.5	5777	0.120132	0.0486585	0.0620009	plants
CG22	1	Poales	Poaceae	Triticum	Triticum aestivum	atccgtgttttgagaaaacaaggagttctcaaactagaatacaaaggaaaag	1	0.5	5777	0.0289077	0.0156351	0.0187703	plants
CG22	1	Fabales	Fabaceae	Arachis	Arachis hypogaea	atcccgttttcggaaaggaaataaacattaagaaagcgagaataaaaaagg	0.980392	1	11878	0.00109446	0.0207088	0.0187054	plants
CG22	1	Poales	Poaceae	0	NA	atccatgttttgagaaaacaagcggttctcgaactagaacccaaaggaaaag	1	1	8911	0.311637	0.225753	0.149734	plants
CG22	1	Solanales	Solanaceae	0	NA	atcctgttttctgaaaacaaaccaaggttcagaaaaaaag	1	0.833333	8911	0.00819212	0.015402	0.00859822	plants
CG22	1	Poales	Poaceae	Oryza	Oryza sativa	atccgtgttttaagaaaacaagcggttcttgaattagaatccaaaggaaaag	1	0.666667	8911	0.00639659	0.0553953	0.0849927	plants
CG22	1	Fabales	Fabaceae	0	NA	atccttctttccgaaaataaaaaaataaaagttcagaaagttaaaatcaaaaaag	1	0.666667	8911	0.00190775	0.00190775	NA	plants
CG22	1	Asparagales	Amaryllidaceae	Allium	NA	atctttattttttgaaaaacaagggtttaaaaaagagaataaaaaag	1	1	3973	0.010068	0.010068	NA	plants
CG22	1	Solanales	Solanaceae	Capsicum	NA	atcctattttctgaaaacaaataaaggttcagaaaaaaag	1	0.333333	3973	0.0898565	0.0898565	NA	plants
CG23	1	Apiales	Apiaceae	0	NA	atcctattttccaaaaacaaacaaaggcccagaaggtgaaaaaag	1	1	6484	0.795497	0.68111	0.104993	plants
CG23	1	Poales	Poaceae	0	NA	atccatgttttgagaaaacaagcggttctcgaactagaacccaaaggaaaag	1	1	6484	0.112585	0.209542	0.0861745	plants
CG23	1	Asparagales	Amaryllidaceae	Allium	NA	atctttattttttgaaaaacaagggtttaaaaaagagaataaaaaag	1	1	6484	0.0053979	0.0053979	NA	plants
CG23	1	Fabales	Fabaceae	Arachis	Arachis hypogaea	atcccgttttcggaaaggaaataaacattaagaaagcgagaataaaaaagg	0.980392	1	6484	0.0530537	0.0308654	0.0134518	plants
CG23	1	Solanales	Solanaceae	0	NA	atcctgttttctgaaaacaaaccaaggttcagaaaaaaag	1	1	6484	0.0158853	0.0104637	0.00267591	plants
CG23	1	Poales	Poaceae	Oryza	Oryza sativa	atccgtgttttaagaaaacaagcggttcttgaattagaatccaaaggaaaag	1	1	6484	0.00431832	0.00662953	0.00394709	plants
CG23	1	Fabales	Fabaceae	0	NA	atccttctttccgaaaataaaaaaataaaagttcagaaagttaaaatcaaaaaag	1	1	6484	0.0132634	0.0118984	0.0125474	plants
CG23	1	Asparagales	Amaryllidaceae	Allium	Allium sativum	atctttattttttgaaaaacaaggttttaaaaaatagaataaaaagg	1	1	5454	0.0049505	0.0606894	0.0828404	plants
CG24	1	Poales	Poaceae	0	NA	atccgtgttttgagaaaacaaggggttctcgaactagaatacaaaggaaaag	1	1	11054	0.970418	0.82792	0.166709	plants
CG24	1	Asparagales	Amaryllidaceae	Allium	Allium sativum	atctttattttttgaaaaacaaggttttaaaaaatagaataaaaagg	1	0.833333	11054	0.00886557	0.162801	0.192073	plants
CG24	1	Poales	Poaceae	Triticum	Triticum aestivum	atccgtgttttgagaaaacaaggagttctcaaactagaatacaaaggaaaag	1	0.833333	11054	0.0159218	0.0127687	0.00487178	plants
CG24	1	Piperales	Piperaceae	Piper	NA	atcctatttttcggaaaacacgagttcagaaagcgaaaaagg	1	0.833333	11054	0.00325674	0.00248182	0.000548937	plants
CG24	1	Magnoliales	Myristicaceae	0	NA	atcctgttttctgaaaacaagggttcagaaagcgagaatcaaaaaag	1	0.833333	11054	0.00153791	0.00188137	0.000500492	plants
CG24	1	Asterales	0	0	NA	atcacgttttccgaaaacaaacaaaggttcagaaagcgaaaatcaaaaag	0.980392	0.5	1699	0.0482637	0.0482637	NA	plants
CG24	1	Pinales	Pinaceae	Abies	NA	atccggttcatagagaaaagggtttctctccttctcctaaggaaagg	1	0.166667	1699	0.0682755	0.0682755	NA	plants
CG24	1	Apiales	Apiaceae	0	NA	atcctattttccaaaaacaaacaaaggcccagaaggtgaaaaaag	1	0.333333	12483	0.00304414	0.00601926	0.00420745	plants
CG24	1	Fagales	Betulaceae	0	NA	atcctgttttcccaaaacaaataaaacaaatttaagggttcataaagcgagaataaaaaag	1	0.166667	8005	0.00437227	0.00437227	NA	plants
CG24	1	Arecales	Arecaceae	Roystonea	NA	atccttattttgagaaaacaagggtttataaaactagaataaaaaag	0.979167	0.333333	8005	0.00174891	0.00174891	NA	plants
CG25	2	Poales	Poaceae	0	NA	atccgtgttttgagaaaacaaggggttctcgaactagaatacaaaggaaaag	1	1	2835	0.0800705	0.0894946	0.0499777	plants
CG25	2	Asterales	Asteraceae	Lactuca	NA	atcacgttttccgaaaacaaacaacggttcagaaagcgaaaatcaaaaag	1	0.333333	2835	0.0603175	0.0365873	0.0335595	plants
CG25	2	Fabales	Fabaceae	Arachis	Arachis hypogaea	atcccgttttcggaaaggaaataaacattaagaaagcgagaataaaaaagg	0.980392	0.333333	2835	0.0289242	0.0289242	NA	plants
CG25	2	Caryophyllales	Chenopodiaceae	0	NA	ctccttttttcaaaagcaagaataaaaaaaaag	0.970588	1	2835	0.661728	0.744239	0.0609666	plants
CG25	2	Asparagales	Amaryllidaceae	Allium	NA	atctttcttttttgaaaaacaagggtttaaaaaagagaataaaaaag	1	1	2835	0.119224	0.119061	0.0324626	plants
CG25	2	Lamiales	Lamiaceae	Mentha	NA	atcctgttttcccaaaacaaaggtttcaaaaaacgaaaaaaaag	1	0.333333	2835	0.0102293	0.0082575	0.00278852	plants
CG25	2	Piperales	Piperaceae	Piper	NA	atcctatttttcggaaaacacgagttcagaaagcgaaaaagg	1	0.833333	2835	0.0155203	0.00944709	0.00626555	plants
CG25	2	Malvales	Malvaceae	Theobroma	NA	atcctattattttattattttacgaaactaaacaaaggttcagcaagcgagaataataaaaaaag	1	0.833333	2835	0.017284	0.0110418	0.0068171	plants
CG25	2	Fabales	Fabaceae	Cyamopsis	Cyamopsis tetragonoloba	atcctattttccaaaaacaaagaaaagttcagaaagcgagaataaaaaaag	1	0.833333	2835	0.00670194	0.0107026	0.00884386	plants
CG25	2	Rosales	Rosaceae	Rubus	Rubus idaeus	atcctgttttatgaaaacaaacaagggtttcagaaagcgagaataaataaag	1	0.166667	3966	0.0572365	0.0572365	NA	plants
CG25	2	Vitales	Vitaceae	0	NA	atcctgttttccgaaaacaaccaagggttcagaaaacgataataaaaaaag	1	0.166667	3966	0.00983359	0.00983359	NA	plants
CG25	2	Ranunculales	Papaveraceae	Papaver	Papaver somniferum	atcctgttttcagaaaaaaattaaggtatttctgaaagcgagaataaaaaaag	1	0.333333	2184	0.00732601	0.00732601	NA	plants
CG25	2	Apiales	Apiaceae	0	NA	atcctattttccaaaaacaaacaaaggcccagaaggtgaaaaaag	1	0.833333	2950	0.00372881	0.00557869	0.00261612	plants
CG25	2	Cucurbitales	Cucurbitaceae	Cucumis	NA	atccttttttccgaaaaaaaag	1	0.333333	2739	0.0200803	0.0200803	NA	plants
CG25	2	Brassicales	Brassicaceae	0	NA	atcctgggttacgcgaacaaaccagagtttagaaagcgg	1	0.333333	3500	0.00771429	0.00771429	NA	plants
CG25	2	Poales	Poaceae	0	NA	atccatgttttgagaaaacaagcggttctcgaactagaacccaaaggaaaag	1	1	3500	0.00685714	0.00685714	NA	plants
CG25	2	Poales	Poaceae	Triticum	Triticum aestivum	atctgtgttttgagaaaacaaggggttcttgaactagaatacaaaggaaaag	1	0.5	3500	0.00914286	0.00914286	NA	plants
CG26	2	Asterales	Asteraceae	Lactuca	NA	atcacgttttccgaaaacaaacaacggttcagaaagcgaaaatcaaaaag	1	0.333333	20235	0.0112182	0.00861081	0.00368739	plants
CG26	2	Rosales	Rosaceae	0	NA	atcctgttttatgaaaataaacaagggtttcataaaccgaaaataaaaaag	0.980392	1	20235	0.913368	0.917792	0.0119521	plants
CG26	2	Fabales	Fabaceae	Arachis	Arachis hypogaea	atcccgttttcggaaaggaaataaacattaagaaagcgagaataaaaaagg	0.980392	0.333333	20235	0.006128	0.0050175	0.00157048	plants
CG26	2	Solanales	Solanaceae	0	NA	atcctgttttctgaaaacaaacaaaggttcagaaaaaaag	1	1	20235	0.0457623	0.0515007	0.0127165	plants
CG26	2	Asparagales	Amaryllidaceae	Allium	NA	atctttcttttttgaaaaacaagggtttaaaaaagagaataaaaaag	1	1	20235	0.00247097	0.00494647	0.00189706	plants
CG26	2	Poales	Poaceae	0	NA	atccatgttttgagaaaacaagcggttctcgaactagaacccaaaggaaaag	1	0.833333	20235	0.00652335	0.00778952	0.00179063	plants
CG26	2	Solanales	Solanaceae	Capsicum	NA	atcctattttctgaaaacaaataaaggttcagaaaaaaag	1	0.833333	20235	0.00909316	0.00911268	0.00159677	plants
CG26	2	Lamiales	Lamiaceae	Mentha	NA	atcctgttttcccaaaacaaaggtttcaaaaaacgaaaaaaaag	1	0.5	20235	0.0033111	0.00432374	0.00143209	plants
CG26	2	Malvales	Malvaceae	Theobroma	NA	atcctattattttattattttacgaaactaaacaaaggttcagcaagcgagaataataaaaaaag	1	0.333333	20235	0.000988386	0.000988386	NA	plants
CG26	2	Poales	Poaceae	Oryza	Oryza sativa	atccgtgttttaagaaaacaagcggttcttgaattagaatccaaaggaaaag	1	0.666667	20235	0.00113664	0.00178816	0.000921381	plants
CG26	2	Rosales	Rosaceae	Rubus	Rubus idaeus	atcctgttttatgaaaacaaacaagggtttcagaaagcgagaataaataaag	1	0.166667	22969	0.0138883	0.0138883	NA	plants
CG26	2	Vitales	Vitaceae	0	NA	atcctgttttccgaaaacaaccaagggttcagaaaacgataataaaaaaag	1	0.166667	22969	0.00226392	0.00226392	NA	plants
CG26	2	Poales	Poaceae	0	NA	atccgtgttttgagaaaacaaggggttctcgaactagaatacaaaggaaaag	1	0.833333	17626	0.0206513	0.0149751	0.00802732	plants
CG26	2	Ranunculales	Papaveraceae	Papaver	Papaver somniferum	atcctgttttcagaaaaaaattaaggtatttctgaaagcgagaataaaaaaag	1	0.166667	17626	0.00238284	0.00238284	NA	plants
CG26	2	Poales	Poaceae	0	NA	atcccttttttgaaaaacaagtggttctcaaactagaacccaaaggaaaag	0.980769	0.833333	22544	0.00878282	0.00878282	NA	plants
CG26	2	Cucurbitales	Cucurbitaceae	Cucumis	NA	atccttttttccgaaaaaaaag	1	0.166667	22153	0.000631969	0.000631969	NA	plants
CG27	2	Asterales	Asteraceae	Lactuca	NA	atcacgttttccgaaaacaaacaacggttcagaaagcgaaaatcaaaaag	1	0.666667	5181	0.316927	0.123342	0.139488	plants
CG27	2	Fabales	Fabaceae	Arachis	Arachis hypogaea	atcccgttttcggaaaggaaataaacattaagaaagcgagaataaaaaagg	0.980392	0.333333	5181	0.261146	0.180509	0.114039	plants
CG27	2	Solanales	Solanaceae	0	NA	atcctgttttctgaaaacaaacaaaggttcagaaaaaaag	1	1	5181	0.0115808	0.0276614	0.0143127	plants
CG27	2	Apiales	Apiaceae	0	NA	atcctattttccaaaaacaaacaaaggcccagaaggtgaaaaaag	1	1	5181	0.0179502	0.0473907	0.020244	plants
CG27	2	Cucurbitales	Cucurbitaceae	0	NA	atcctttttccgaaaacaaaaaaaag	1	1	5181	0.263077	0.483561	0.13557	plants
CG27	2	Vitales	Vitaceae	0	NA	atcctgttttccgaaaacaaccaagggttcagaaaacgataataaaaaaag	1	0.5	5181	0.00617641	0.0197851	0.0253647	plants
CG27	2	Cucurbitales	Cucurbitaceae	Cucumis	NA	atccttttttccgaaaaaaaag	1	0.666667	5181	0.00347423	0.00469858	0.00159798	plants
CG27	2	Poales	Poaceae	0	NA	atccatgttttgagaaaacaagcggttctcgaactagaacccaaaggaaaag	1	1	5181	0.00308821	0.00479962	0.00166203	plants
CG27	2	Solanales	Solanaceae	Capsicum	NA	atcctattttctgaaaacaaataaaggttcagaaaaaaag	1	1	5181	0.0665895	0.145028	0.0564516	plants
CG27	2	Lamiales	Lamiaceae	Mentha	NA	atcctgttttcccaaaacaaaggtttcaaaaaacgaaaaaaaag	1	0.666667	5181	0.0272148	0.0254784	0.0024557	plants
CG27	2	Sapindales	Rutaceae	0	NA	atcctcttctcttttccaagaacaaacaggggttcagaaagcgaaaaagggg	0.980769	0.5	5181	0.00540436	0.00680013	0.00120885	plants
CG27	2	Piperales	Piperaceae	Piper	NA	atcctatttttcggaaaacacgagttcagaaagcgaaaaagg	1	1	5181	0.00386026	0.00911018	0.00482202	plants
CG27	2	Malvales	Malvaceae	Theobroma	NA	atcctattattttattattttacgaaactaaacaaaggttcagcaagcgagaataataaaaaaag	1	1	5181	0.00714148	0.00522783	0.0027063	plants
CG27	2	Zingiberales	Musaceae	0	NA	atccttattttgagaaaacaaaggtttataaaactagaatttaaaag	1	0.666667	5181	0.00231615	0.00581963	0.00309356	plants
CG27	2	Ericales	Theaceae	0	NA	atcctgtttttctaaaacaaacaaagattccgaaagcgaaaataaaaaaag	1	0.5	5181	0.00405327	0.00405327	NA	plants
CG27	2	Rosales	Rosaceae	Rubus	Rubus idaeus	atcctgttttatgaaaacaaacaagggtttcagaaagcgagaataaataaag	1	0.166667	4526	0.403226	0.403226	NA	plants
CG27	2	Asparagales	Amaryllidaceae	Allium	NA	atctttcttttttgaaaaacaagggtttaaaaaagagaataaaaaag	1	1	4526	0.00287229	0.0212751	0.0154242	plants
CG27	2	Apiales	Apiaceae	0	NA	atcctatttttcaaaaacaaaggcccagaaggtgaaaaag	1	1	4526	0.0170128	0.0170128	NA	plants
CG27	2	Poales	Poaceae	0	NA	atccgtgttttgagaaaacaaggggttctcgaactagaatacaaaggaaaag	1	1	2325	0.0197849	0.0197849	NA	plants
CG27	2	Brassicales	Brassicaceae	0	NA	atcctgggttacgcgaacaaaccagagtttagaaagcgg	1	0.666667	2325	0.064086	0.0352271	0.0275218	plants
CG27	2	Solanales	Solanaceae	Solanum	Solanum lycopersicum	attttgttttctgaaaacaaacaaaggttcagaaaaaaag	1	0.833333	2325	0.00473118	0.00391398	0.0011557	plants
CG27	2	Poales	Poaceae	0	NA	atcccttttttgaaaaacaagtggttctcaaactagaacccaaaggaaaag	0.980769	1	2380	0.0138655	0.0172996	0.00485648	plants
CG28	2	Asterales	Asteraceae	Lactuca	NA	atcacgttttccgaaaacaaacaacggttcagaaagcgaaaatcaaaaag	1	1	18064	0.618357	0.591439	0.106153	plants
CG28	2	Fabales	Fabaceae	Arachis	Arachis hypogaea	atcccgttttcggaaaggaaataaacattaagaaagcgagaataaaaaagg	0.980392	1	18064	0.313663	0.34533	0.0935941	plants
CG28	2	Lamiales	Lamiaceae	Mentha	NA	atcctgttttcccaaaacaaaggtttcaaaaaacgaaaaaaaag	1	1	18064	0.0465567	0.0363597	0.0136893	plants
CG28	2	Piperales	Piperaceae	Piper	NA	atcctatttttcggaaaacacgagttcagaaagcgaaaaagg	1	0.833333	18064	0.000608946	0.000611096	3.04e-06	plants
CG28	2	Malvales	Malvaceae	Theobroma	NA	atcctattattttattattttacgaaactaaacaaaggttcagcaagcgagaataataaaaaaag	1	1	18064	0.0132307	0.00715386	0.004369	plants
CG28	2	Ericales	Theaceae	0	NA	atcctgtttttctaaaacaaacaaagattccgaaagcgaaaataaaaaaag	1	1	18064	0.00431798	0.00220905	0.0011914	plants
CG28	2	Fabales	Fabaceae	Cyamopsis	Cyamopsis tetragonoloba	atcctattttccaaaaacaaagaaaagttcagaaagcgagaataaaaaaag	1	1	18064	0.0018822	0.00146605	0.00042544	plants
CG28	2	Asterales	0	0	NA	atcacgttttccgaaaacaaacaaaggttcagaaagcgaaaataaaaaag	0.980392	1	18064	0.00138397	0.000882344	0.000296094	plants
CG28	2	Rosales	Rosaceae	Rubus	Rubus idaeus	atcctgttttatgaaaacaaacaagggtttcagaaagcgagaataaataaag	1	0.333333	19998	0.0167517	0.0167569	7.34e-06	plants
CG28	2	Vitales	Vitaceae	0	NA	atcctgttttccgaaaacaaccaagggttcagaaaacgataataaaaaaag	1	0.333333	19998	0.00245025	0.00324372	0.00112215	plants
CG28	2	Poales	Poaceae	0	NA	atccatgttttgagaaaacaagcggttctcgaactagaacccaaaggaaaag	1	0.833333	19998	0.00080008	0.00080008	NA	plants
CG28	2	Poales	Poaceae	0	NA	atccgtgttttgagaaaacaaggggttctcgaactagaatacaaaggaaaag	1	0.833333	19568	0.0113962	0.0113962	NA	plants
CG28	2	Solanales	Solanaceae	0	NA	atcctgttttctgaaaacaaacaaaggttcagaaaaaaag	1	0.333333	19568	0.00383279	0.00383279	NA	plants
CG28	2	Brassicales	Brassicaceae	0	NA	atcctgggttacgcgaacaaaccagagtttagaaagcgg	1	0.5	19568	0.00960752	0.00539443	0.00595821	plants
CG28	2	Apiales	Apiaceae	0	NA	atcctattttccaaaaacaaacaaaggcccagaaggtgaaaaaag	1	0.666667	19568	0.00751226	0.00319688	0.00374629	plants
CG28	2	Cucurbitales	Cucurbitaceae	0	NA	atcctttttccgaaaacaaaaaaaag	1	0.833333	19568	0.00122649	0.00122649	NA	plants
CG28	2	Asparagales	Amaryllidaceae	Allium	NA	atctttcttttttgaaaaacaagggtttaaaaaagagaataaaaaag	1	0.666667	19568	0.00066435	0.00122926	0.000881116	plants
CG28	2	Cucurbitales	Cucurbitaceae	Cucumis	NA	atccttttttccgaaaaaaaag	1	0.166667	19568	0.00357727	0.00357727	NA	plants
CG28	2	Solanales	Solanaceae	Capsicum	NA	atcctattttctgaaaacaaataaaggttcagaaaaaaag	1	0.5	19568	0.00107318	0.00100912	9.06e-05	plants
CG28	2	Sapindales	Rutaceae	0	NA	atcctcttctcttttccaagaacaaacaggggttcagaaagcgaaaaagggg	0.980769	0.166667	19568	0.00342396	0.00342396	NA	plants
CG28	2	Zingiberales	Musaceae	0	NA	atccttattttgagaaaacaaaggtttataaaactagaatttaaaag	1	0.333333	19568	0.00117539	0.00117539	NA	plants
CG28	2	Poales	Poaceae	0	NA	atcccttttttgaaaaacaagtggttctcaaactagaacccaaaggaaaag	0.980769	0.833333	17974	0.000778903	0.000802919	3.4e-05	plants
CG28	2	Lamiales	Pedaliaceae	0	NA	atcctgttttctcaaaacaaaggttcggaaaacgaaaaaaaag	1	0.666667	17974	0.00116835	0.00116835	NA	plants
CG29	2	Asterales	Asteraceae	Lactuca	NA	atcacgttttccgaaaacaaacaacggttcagaaagcgaaaatcaaaaag	1	0.666667	16161	0.0426335	0.0295837	0.0120121	plants
CG29	2	Rosales	Rosaceae	Rubus	Rubus idaeus	atcctgttttatgaaaacaaacaagggtttcagaaagcgagaataaataaag	1	1	16161	0.822412	0.831006	0.0445927	plants
CG29	2	Fabales	Fabaceae	Arachis	Arachis hypogaea	atcccgttttcggaaaggaaataaacattaagaaagcgagaataaaaaagg	0.980392	0.833333	16161	0.0157787	0.00583957	0.00579349	plants
CG29	2	Apiales	Apiaceae	0	NA	atcctattttccaaaaacaaacaaaggcccagaaggtgaaaaaag	1	0.833333	16161	0.00142318	0.00248747	0.00125775	plants
CG29	2	Vitales	Vitaceae	0	NA	atcctgttttccgaaaacaaccaagggttcagaaaacgataataaaaaaag	1	1	16161	0.0895984	0.0759482	0.0152426	plants
CG29	2	Cucurbitales	Cucurbitaceae	Cucumis	NA	atccttttttccgaaaaaaaag	1	0.833333	16161	0.00117567	0.00114749	0.000231987	plants
CG29	2	Poales	Poaceae	0	NA	atccatgttttgagaaaacaagcggttctcgaactagaacccaaaggaaaag	1	1	16161	0.00241322	0.00573223	0.00232885	plants
CG29	2	Lamiales	Lamiaceae	Mentha	NA	atcctgttttcccaaaacaaaggtttcaaaaaacgaaaaaaaag	1	0.833333	16161	0.00445517	0.00286067	0.00148692	plants
CG29	2	Sapindales	Rutaceae	0	NA	atcctcttctcttttccaagaacaaacaggggttcagaaagcgaaaaagggg	0.980769	1	16161	0.0102716	0.0388484	0.0323549	plants
CG29	2	Malvales	Malvaceae	Theobroma	NA	atcctattattttattattttacgaaactaaacaaaggttcagcaagcgagaataataaaaaaag	1	0.833333	16161	0.000680651	0.000680651	NA	plants
CG29	2	Zingiberales	Musaceae	0	NA	atccttattttgagaaaacaaaggtttataaaactagaatttaaaag	1	1	16161	0.00488831	0.00819978	0.00298444	plants
CG29	2	Ericales	Theaceae	0	NA	atcctgtttttctaaaacaaacaaagattccgaaagcgaaaataaaaaaag	1	0.833333	16161	0.000742528	0.000742528	NA	plants
CG29	2	Arecales	Arecaceae	Roystonea	NA	atccttattttgagaaaacaagggtttataaaactagaataaaaaag	0.979167	1	16161	0.000866283	0.00250126	0.00201792	plants
CG29	2	Lamiales	Lamiaceae	0	NA	atcctgttttctcaaaacaaag	1	1	16161	0.00266073	0.00168939	0.000691338	plants
CG29	2	Brassicales	Brassicaceae	0	NA	atcctgggttacgcgaacaaaccagagtttagaaagcgg	1	0.666667	16686	0.00311639	0.00295519	0.000942528	plants
CG29	2	Poales	Poaceae	0	NA	atcccttttttgaaaaacaagtggttctcaaactagaacccaaaggaaaag	0.980769	1	21078	0.00801784	0.00801784	NA	plants
CG29	2	Cucurbitales	Cucurbitaceae	0	NA	atcctttttccgaaaacaaaaaaaag	1	0.833333	21078	0.0026568	0.00309684	0.00062231	plants
CG29	2	Solanales	Solanaceae	Capsicum	NA	atcctattttctgaaaacaaataaaggttcagaaaaaaag	1	0.333333	21078	0.00113863	0.00114146	4e-06	plants
CG29	2	Lamiales	Pedaliaceae	0	NA	atcctgttttctcaaaacaaaggttcggaaaacgaaaaaaaag	1	0.666667	21078	0.00170794	0.00137915	0.000622618	plants
CG29	2	Poales	Poaceae	0	NA	atccgtgttttgagaaaacaaggggttctcgaactagaatacaaaggaaaag	1	1	19226	0.0126911	0.0126911	NA	plants
CG29	2	Solanales	Solanaceae	0	NA	atcctgttttctgaaaacaaacaaaggttcagaaaaaaag	1	0.166667	19226	0.00218454	0.00218454	NA	plants
CG29	2	Asparagales	Amaryllidaceae	Allium	NA	atctttcttttttgaaaaacaagggtttaaaaaagagaataaaaaag	1	0.666667	16640	0.000841346	0.000841346	NA	plants
CG30	2	Asterales	Asteraceae	Lactuca	NA	atcacgttttccgaaaacaaacaacggttcagaaagcgaaaatcaaaaag	1	0.5	4006	0.0202197	0.103402	0.0720772	plants
CG30	2	Fabales	Fabaceae	Arachis	Arachis hypogaea	atcccgttttcggaaaggaaataaacattaagaaagcgagaataaaaaagg	0.980392	0.5	4006	0.0122317	0.0375279	0.0219477	plants
CG30	2	Brassicales	Brassicaceae	0	NA	atcctgggttacgcgaacaaaccagagtttagaaagcgg	1	1	4006	0.504993	0.470439	0.0648887	plants
CG30	2	Apiales	Apiaceae	0	NA	atcctattttccaaaaacaaacaaaggcccagaaggtgaaaaaag	1	1	4006	0.25362	0.230152	0.0190614	plants
CG30	2	Cucurbitales	Cucurbitaceae	Cucumis	NA	atccttttttccgaaaaaaaag	1	1	4006	0.0743884	0.0674524	0.0245624	plants
CG30	2	Poales	Poaceae	0	NA	atccatgttttgagaaaacaagcggttctcgaactagaacccaaaggaaaag	1	1	4006	0.131553	0.123716	0.0120753	plants
CG30	2	Lamiales	Lamiaceae	Mentha	NA	atcctgttttcccaaaacaaaggtttcaaaaaacgaaaaaaaag	1	0.666667	4006	0.00299551	0.0036966	0.00140979	plants
CG30	2	Rosales	Rosaceae	Rubus	Rubus idaeus	atcctgttttatgaaaacaaacaagggtttcagaaagcgagaataaataaag	1	0.166667	6141	0.178473	0.178473	NA	plants
CG30	2	Vitales	Vitaceae	0	NA	atcctgttttccgaaaacaaccaagggttcagaaaacgataataaaaaaag	1	0.166667	6141	0.016284	0.016284	NA	plants
CG30	2	Asparagales	Amaryllidaceae	Allium	NA	atctttcttttttgaaaaacaagggtttaaaaaagagaataaaaaag	1	1	6141	0.00472236	0.00416468	0.000788672	plants
CG30	2	Sapindales	Rutaceae	0	NA	atcctcttctcttttccaagaacaaacaggggttcagaaagcgaaaaagggg	0.980769	0.333333	6141	0.00374532	0.00374532	NA	plants
CG30	2	Zingiberales	Musaceae	0	NA	atccttattttgagaaaacaaaggtttataaaactagaatttaaaag	1	0.5	6141	0.00293112	0.00293112	NA	plants
CG30	2	Asparagales	Amaryllidaceae	Allium	Allium sativum	atctttattttttgaaaaacaaggttttaaaaaatagaataaaaagg	1	1	5229	0.00210365	0.00210365	NA	plants
CG31	2	Poales	Poaceae	0	NA	atccgtgttttgagaaaacaaggggttctcgaactagaatacaaaggaaaag	1	1	8144	0.0249263	0.0355978	0.0108682	plants
CG31	2	Asterales	Asteraceae	Lactuca	NA	atcacgttttccgaaaacaaacaacggttcagaaagcgaaaatcaaaaag	1	1	8144	0.866282	0.86242	0.0406807	plants
CG31	2	Fabales	Fabaceae	Arachis	Arachis hypogaea	atcccgttttcggaaaggaaataaacattaagaaagcgagaataaaaaagg	0.980392	0.333333	8144	0.0110511	0.0110511	NA	plants
CG31	2	Solanales	Solanaceae	0	NA	atcctgttttctgaaaacaaacaaaggttcagaaaaaaag	1	0.666667	8144	0.00392927	0.00539782	0.00471733	plants
CG31	2	Brassicales	Brassicaceae	0	NA	atcctgggttacgcgaacaaaccagagtttagaaagcgg	1	0.5	8144	0.00135069	0.0126021	0.0159119	plants
CG31	2	Apiales	Apiaceae	0	NA	atcctattttccaaaaacaaacaaaggcccagaaggtgaaaaaag	1	1	8144	0.0345039	0.0277521	0.00975131	plants
CG31	2	Cucurbitales	Cucurbitaceae	0	NA	atcctttttccgaaaacaaaaaaaag	1	1	8144	0.0251719	0.0267076	0.00635165	plants
CG31	2	Asparagales	Amaryllidaceae	Allium	NA	atctttcttttttgaaaaacaagggtttaaaaaagagaataaaaaag	1	1	8144	0.0095776	0.00991951	0.00315122	plants
CG31	2	Lamiales	Lamiaceae	Mentha	NA	atcctgttttcccaaaacaaaggtttcaaaaaacgaaaaaaaag	1	0.333333	8144	0.00282417	0.00318491	0.000510178	plants
CG31	2	Malvales	Malvaceae	Theobroma	NA	atcctattattttattattttacgaaactaaacaaaggttcagcaagcgagaataataaaaaaag	1	0.5	8144	0.00147348	0.00147348	NA	plants
CG31	2	Lamiales	Pedaliaceae	0	NA	atcctgttttctcaaaacaaaggttcggaaaacgaaaaaaaag	1	1	8144	0.00798134	0.0229487	0.0160742	plants
CG31	2	Asterales	0	0	NA	atcacgttttccgaaaacaaacaaaggttcagaaagcgaaaataaaaaag	0.980392	1	8144	0.00221022	0.0031994	0.00103459	plants
CG31	2	Rosales	Rosaceae	Prunus	NA	atcctgttttattaaaacaaacaagggtttcataaaccgagaataaaaaag	1	0.833333	8144	0.00527996	0.00368337	0.00192658	plants
CG31	2	Solanales	Solanaceae	Solanum	Solanum lycopersicum	attttgttttctgaaaacaaacaaaggttcagaaaaaaag	1	1	8144	0.00343811	0.00464675	0.00247322	plants
CG31	2	Rosales	Rosaceae	Rubus	Rubus idaeus	atcctgttttatgaaaacaaacaagggtttcagaaagcgagaataaataaag	1	0.333333	6361	0.0106901	0.0114073	0.00101418	plants
CG31	2	Vitales	Vitaceae	0	NA	atcctgttttccgaaaacaaccaagggttcagaaaacgataataaaaaaag	1	0.333333	7588	0.00513969	0.00513969	NA	plants
CG31	2	Cucurbitales	Cucurbitaceae	Cucumis	NA	atccttttttccgaaaaaaaag	1	0.166667	7588	0.00487612	0.00487612	NA	plants
CG31	2	Sapindales	Rutaceae	0	NA	atcctcttctcttttccaagaacaaacaggggttcagaaagcgaaaaagggg	0.980769	0.333333	7588	0.0019768	0.0019768	NA	plants
CG31	2	Asterales	Asteraceae	Pamphalea	NA	atcacgttttccgaaaacaaacaaaggttcagaaaaaaag	0.97561	1	7588	0.00144966	0.00144966	NA	plants
CG31	2	Poales	Poaceae	0	NA	atcccttttttgaaaaacaagtggttctcaaactagaacccaaaggaaaag	0.980769	1	5249	0.0114307	0.0119595	0.00213087	plants
CG32	2	Poales	Poaceae	0	NA	atccgtgttttgagaaaacaaggggttctcgaactagaatacaaaggaaaag	1	1	12710	0.664673	0.664022	0.0196572	plants
CG32	2	Rosales	Moraceae	0	NA	atccggttttctgaaaacaaacaagggttcagaaggcgataataaaaaag	1	0.166667	12710	0.0195909	0.0195909	NA	plants
CG32	2	Solanales	Solanaceae	0	NA	atcctgttttctgaaaacaaacaaaggttcagaaaaaaag	1	1	12710	0.269709	0.277559	0.0211736	plants
CG32	2	Brassicales	Brassicaceae	0	NA	atcctgggttacgcgaacaaaccagagtttagaaagcgg	1	1	12710	0.0153422	0.0248722	0.0188643	plants
CG32	2	Caryophyllales	Chenopodiaceae	0	NA	ctccttttttcaaaagcaagaataaaaaaaaag	0.970588	0.5	12710	0.00377655	0.00475221	0.00137979	plants
CG32	2	Asparagales	Amaryllidaceae	Allium	NA	atctttcttttttgaaaaacaagggtttaaaaaagagaataaaaaag	1	0.833333	12710	0.0143194	0.0122762	0.00501905	plants
CG32	2	Solanales	Solanaceae	Capsicum	NA	atcctattttctgaaaacaaataaaggttcagaaaaaaag	1	1	12710	0.00464201	0.00663868	0.00288703	plants
CG32	2	Piperales	Piperaceae	Piper	NA	atcctatttttcggaaaacacgagttcagaaagcgaaaaagg	1	0.833333	12710	0.0025177	0.00209042	0.000392529	plants
CG32	2	Cucurbitales	Cucurbitaceae	0	NA	atcctttttccgaaaaaaaaaaagg	1	0.833333	12710	0.00086546	0.00086546	NA	plants
CG32	2	Poales	Poaceae	Triticum	NA	atccatgttttgagaaaataagtggttctcgaactagaatacaaagtaaaag	1	1	12710	0.00456334	0.00748831	0.00220592	plants
CG32	2	Apiales	Apiaceae	0	NA	atcctattttccaaaaacaaacaaaggcccagaaggtgaaaaaag	1	1	9886	0.00394497	0.00398025	4.99e-05	plants
CG32	2	Poales	Poaceae	Triticum	Triticum aestivum	atccgtgttttgagaaaacaaggggaatacaaaggaaaag	1	1	5406	0.0131336	0.0131336	NA	plants
CG32	2	Ranunculales	Papaveraceae	Papaver	Papaver somniferum	atcctgttttcagaaaaaaattaaggtatttctgaaagcgagaataaaaaaag	1	0.166667	9253	0.00529558	0.00529558	NA	plants
CG33	2	Poales	Poaceae	0	NA	atccgtgttttgagaaaacaaggggttctcgaactagaatacaaaggaaaag	1	1	7066	0.742853	0.750004	0.0344802	plants
CG33	2	Ranunculales	Papaveraceae	Papaver	Papaver somniferum	atcctgttttcagaaaaaaattaaggtatttctgaaagcgagaataaaaaaag	1	0.5	7066	0.0434475	0.0438223	0.000530002	plants
CG33	2	Solanales	Solanaceae	0	NA	atcctgttttctgaaaacaaacaaaggttcagaaaaaaag	1	1	7066	0.00905746	0.0246016	0.0149322	plants
CG33	2	Brassicales	Brassicaceae	0	NA	atcctgggttacgcgaacaaaccagagtttagaaagcgg	1	1	7066	0.0243419	0.0403322	0.0129221	plants
CG33	2	Apiales	Apiaceae	0	NA	atcctattttccaaaaacaaacaaaggcccagaaggtgaaaaaag	1	1	7066	0.00665157	0.0182801	0.0109717	plants
CG33	2	Asparagales	Amaryllidaceae	Allium	NA	atctttcttttttgaaaaacaagggtttaaaaaagagaataaaaaag	1	1	7066	0.110671	0.0927275	0.0265852	plants
CG33	2	Solanales	Solanaceae	Capsicum	NA	atcctattttctgaaaacaaataaaggttcagaaaaaaag	1	1	7066	0.0314181	0.0320984	0.0126329	plants
CG33	2	Piperales	Piperaceae	Piper	NA	atcctatttttcggaaaacacgagttcagaaagcgaaaaagg	1	0.166667	7066	0.00325502	0.00325502	NA	plants
CG33	2	Poales	Poaceae	Triticum	Triticum aestivum	atctgtgttttgagaaaacaaggggttcttgaactagaatacaaaggaaaag	1	1	7066	0.0233513	0.0233513	NA	plants
CG33	2	Asterales	0	0	NA	atcacgttttccgaaaacaaacaaaggttcagaaagcgaaaataaaaaag	0.980392	1	7066	0.0049533	0.00626849	0.00407222	plants
CG33	2	Rosales	Rosaceae	0	NA	atcctgttttatgaaaataaacaagggtttcataaaccgaaaataaaaaag	0.980392	0.166667	5188	0.00269854	0.00269854	NA	plants
CG33	2	Poales	Poaceae	Triticum	NA	atccatgttttgagaaaataagtggttctcgaactagaatacaaagtaaaag	1	1	5188	0.0129144	0.00879568	0.00367878	plants
CG33	2	Cucurbitales	Cucurbitaceae	Cucumis	NA	atccttttttccgaaaaaaaag	1	0.333333	6230	0.00288925	0.00288925	NA	plants
CG33	2	Asterales	Asteraceae	Pamphalea	NA	atcacgttttccgaaaacaaacaaaggttcagaaaaaaag	0.97561	1	6230	0.00417336	0.00525408	0.00236438	plants
CG33	2	Asterales	Asteraceae	Lactuca	NA	atcacgttttccgaaaacaaacaacggttcagaaagcgaaaatcaaaaag	1	0.333333	3264	0.0137868	0.0151279	0.00189665	plants
CG33	2	Lamiales	Pedaliaceae	0	NA	atcctgttttctcaaaacaaaggttcggaaaacgaaaaaaaag	1	0.5	3264	0.00428922	0.00428922	NA	plants
CG34	2	Poales	Poaceae	0	NA	atccgtgttttgagaaaacaaggggttctcgaactagaatacaaaggaaaag	1	1	18161	0.627719	0.454543	0.259688	plants
CG34	2	Ranunculales	Papaveraceae	Papaver	Papaver somniferum	atcctgttttcagaaaaaaattaaggtatttctgaaagcgagaataaaaaaag	1	0.833333	18161	0.00418479	0.0250924	0.0380945	plants
CG34	2	Rosales	Moraceae	0	NA	atccggttttctgaaaacaaacaagggttcagaaggcgataataaaaaag	1	0.833333	18161	0.322945	0.403239	0.127405	plants
CG34	2	Brassicales	Brassicaceae	0	NA	atcctgggttacgcgaacaaaccagagtttagaaagcgg	1	0.666667	18161	0.00765376	0.0110957	0.0076086	plants
CG34	2	Cucurbitales	Cucurbitaceae	Cucumis	NA	atccttttttccgaaaaaaaag	1	0.333333	18161	0.00181708	0.00967098	0.0111071	plants
CG34	2	Solanales	Solanaceae	Capsicum	NA	atcctattttctgaaaacaaataaaggttcagaaaaaaag	1	0.5	18161	0.00110126	0.0290806	0.0431329	plants
CG34	2	Piperales	Piperaceae	Piper	NA	atcctatttttcggaaaacacgagttcagaaagcgaaaaagg	1	0.833333	18161	0.0264303	0.0154041	0.0101762	plants
CG34	2	Poales	Poaceae	Triticum	NA	atccatgttttgagaaaataagtggttctcgaactagaatacaaagtaaaag	1	0.833333	18161	0.000825946	0.00441233	0.00311896	plants
CG34	2	Zingiberales	Zingiberaceae	Curcuma	NA	atccttagtttgataaaccttagttttatcaaactagaaaaaaaaaag	1	0.166667	18161	0.00732338	0.00732338	NA	plants
CG34	2	Rosales	Rosaceae	0	NA	atcctgttttatgaaaataaacaagggtttcataaaccgaaaataaaaaag	0.980392	0.166667	4622	0.00432713	0.00432713	NA	plants
CG34	2	Asparagales	Amaryllidaceae	Allium	NA	atctttcttttttgaaaaacaagggtttaaaaaagagaataaaaaag	1	0.833333	4622	0.00389442	0.00629673	0.00339738	plants
CG34	2	Asterales	Asteraceae	Lactuca	NA	atcacgttttccgaaaacaaacaacggttcagaaagcgaaaatcaaaaag	1	0.166667	1328	0.0323795	0.0323795	NA	plants
CG34	2	Apiales	Apiaceae	0	NA	atcctattttccaaaaacaaacaaaggcccagaaggtgaaaaaag	1	0.5	1328	0.276355	0.276355	NA	plants
CG34	2	Fabales	Fabaceae	Trifolium	NA	atccttctttccgaaaacaaaataaaagttcagaaagttaaaataaaaaagg	1	0.166667	1328	0.572289	0.572289	NA	plants
CG35	2	Poales	Poaceae	0	NA	atccgtgttttgagaaaacaaggggttctcgaactagaatacaaaggaaaag	1	1	21674	0.818631	0.737118	0.0945382	plants
CG35	2	Ranunculales	Papaveraceae	Papaver	Papaver somniferum	atcctgttttcagaaaaaaattaaggtatttctgaaagcgagaataaaaaaag	1	1	21674	0.168866	0.251945	0.0959131	plants
CG35	2	Lamiales	Pedaliaceae	0	NA	atcctgttttctcaaaacaaaggttcggaaaacgaaaaaaaag	1	0.833333	21674	0.000738212	0.00057397	0.000232272	plants
CG35	2	Poales	Poaceae	Triticum	NA	atccatgttttgagaaaataagtggttctcgaactagaatacaaagtaaaag	1	1	21674	0.0108425	0.00938467	0.00177343	plants
CG35	2	Ranunculales	Papaveraceae	0	NA	atcctgttttcagaaaaaaaattaagggatttctgaaagcgagaataaaaaaag	1	1	21674	0.000922765	0.00105009	0.000473204	plants
CG35	2	Asterales	Asteraceae	Lactuca	NA	atcacgttttccgaaaacaaacaacggttcagaaagcgaaaatcaaaaag	1	0.166667	20045	0.000848092	0.000848092	NA	plants
CG35	2	Cucurbitales	Cucurbitaceae	Cucumis	NA	atccttttttccgaaaaaaaag	1	0.333333	24286	0.00139998	0.00139998	NA	plants
CG35	2	Lamiales	Lamiaceae	Mentha	NA	atcctgttttcccaaaacaaaggtttcaaaaaacgaaaaaaaag	1	0.5	24286	0.000741168	0.000741168	NA	plants
CG35	2	Brassicales	Brassicaceae	0	NA	atcctgggttacgcgaacaaaccagagtttagaaagcgg	1	0.333333	25686	0.000973293	0.000973293	NA	plants
CG36	2	Poales	Poaceae	0	NA	atccgtgttttgagaaaacaaggggttctcgaactagaatacaaaggaaaag	1	1	1024	0.453125	0.450622	0.293067	plants
CG36	2	Caryophyllales	Chenopodiaceae	0	NA	ctccttttttcaaaagcaagaataaaaaaaaag	0.970588	0.333333	1024	0.0380859	0.02976	0.0117746	plants
CG36	2	Asparagales	Amaryllidaceae	Allium	NA	atctttcttttttgaaaaacaagggtttaaaaaagagaataaaaaag	1	0.5	1024	0.0400391	0.0233321	0.0236272	plants
CG36	2	Cucurbitales	Cucurbitaceae	Cucumis	NA	atccttttttccgaaaaaaaag	1	1	1024	0.46875	0.471043	0.339111	plants
CG36	2	Solanales	Solanaceae	Capsicum	NA	atcctattttctgaaaacaaataaaggttcagaaaaaaag	1	0.166667	921	0.0152009	0.0152009	NA	plants
CG36	2	Lamiales	Lamiaceae	Mentha	NA	atcctgttttcccaaaacaaaggtttcaaaaaacgaaaaaaaag	1	0.333333	921	0.0260586	0.0159443	0.0143039	plants
CG36	2	Ranunculales	Papaveraceae	Papaver	Papaver somniferum	atcctgttttcagaaaaaaattaaggtatttctgaaagcgagaataaaaaaag	1	0.5	3999	0.0315079	0.0324664	0.00192662	plants
CG36	2	Ericales	Theaceae	0	NA	atcctgtttttctaaaacaaacaaagattccgaaagcgaaaataaaaaaag	1	0.666667	3999	0.0517629	0.0638942	0.0144659	plants
CG36	2	Poales	Poaceae	Triticum	NA	atccatgttttgagaaaataagtggttctcgaactagaatacaaagtaaaag	1	0.666667	3999	0.0170043	0.011425	0.00789031	plants
CG36	2	Cucurbitales	Cucurbitaceae	0	NA	atcctttttccgaaaacaaaaaaaag	1	0.5	2916	0.0048011	0.0048011	NA	plants
CG37	3	Poales	Poaceae	0	NA	atccgtgttttgagaaaacaaggggttctcgaactagaatacaaaggaaaag	1	1	11356	0.924445	0.90995	0.0592538	plants
CG37	3	Asparagales	Amaryllidaceae	Allium	NA	atctttattttttgaaaaacaagggtttaaaaaagagaataaaaaag	1	0.5	11356	0.00246566	0.00688136	0.00383232	plants
CG37	3	Rosales	Rosaceae	Rubus	Rubus idaeus	atcctgttttatgaaaacaaacaagggtttcagaaagcgagaataaataaag	1	1	11356	0.014882	0.00651967	0.00517702	plants
CG37	3	Fabales	Fabaceae	Pisum	NA	atccttctttctgaaaacaaataaaagttcagaaagtgaaaatcaaaaaag	1	0.666667	11356	0.0126805	0.0351202	0.0196672	plants
CG37	3	Poales	Poaceae	Triticum	NA	atccatgttttgagaaaataagtggttctcgaactagaatacaaagtaaaag	1	1	11356	0.0361043	0.0230754	0.0109452	plants
CG37	3	Brassicales	Brassicaceae	0	NA	atcctgggttacgcgaacaaaccagagtttagaaagcgg	1	1	11356	0.00942233	0.00507151	0.00411349	plants
CG37	3	Rosales	Rosaceae	Prunus	NA	atcctgttttattaaaacaaacaagggtttcataaaccgagaataaaaaag	1	0.333333	23662	0.0273857	0.0164679	0.01544	plants
CG37	3	Zingiberales	Musaceae	0	NA	atccttattttgagaaaacaaaggtttataaaactagaatttaaaag	1	0.333333	23662	0.000929761	0.0549727	0.0764282	plants
CG37	3	Solanales	Solanaceae	0	NA	atcctgttttctgaaaacaaacaaaggttcagaaaaaaag	1	0.666667	23662	0.00219762	0.00219762	NA	plants
CG37	3	Poales	Bromeliaceae	Ananas	Ananas comosus	atcttttttgggggaaaacaagggtataaaactagaataaaaagg	1	0.333333	23662	0.000972023	0.00109324	0.000171429	plants
CG37	3	Poales	Poaceae	Avena	NA	atccgtgttttgagaggggggttctcgaactagaatacaaaggaaaag	1	0.5	23662	0.00257797	0.00268623	0.0001531	plants
CG37	3	Lamiales	Lamiaceae	Mentha	NA	atcctgttttcccaaaacaaaggtttcaaaaaacgaaaaaaaag	1	0.666667	23662	0.000845237	0.00183338	0.000856283	plants
CG37	3	Cucurbitales	Cucurbitaceae	0	NA	atcctttttccgaaaaaaaaaaagg	1	0.666667	23662	0.000549404	0.00101214	0.000654403	plants
CG37	3	Asterales	Asteraceae	Lactuca	NA	atcacgttttccgaaaacaaacaacggttcagaaagcgaaaatcaaaaag	1	0.166667	13998	0.0149307	0.0149307	NA	plants
CG37	3	Apiales	Apiaceae	0	NA	atcctattttccaaaaacaaacaaaggcccagaaggtgaaaaaag	1	0.666667	13998	0.00742963	0.00522341	0.00312007	plants
CG37	3	Asterales	0	0	NA	atcacgttttccgaaaacaaacaaaggttcagaaagcgaaaataaaaaag	0.980392	0.833333	20893	0.00210597	0.00210597	NA	plants
CG37	3	Vitales	Vitaceae	0	NA	atcctgttttccgaaaacaaccaagggttcagaaaacgataataaaaaaag	1	0.166667	25765	0.00399767	0.00399767	NA	plants
CG37	3	Malvales	Malvaceae	Theobroma	NA	atcctattattttattattttacgaaactaaacaaaggttcagcaagcgagaataataaaaaaag	1	0.166667	25765	0.00143606	0.00143606	NA	plants
CG37	3	Rosales	Ulmaceae	0	NA	atcctgttttatgaaaataagggttcataaagcgataataaaaaag	1	0.166667	25765	0.0133126	0.0133126	NA	plants
CG37	3	Sapindales	Rutaceae	0	NA	atcctcttctcttttccaagaacaaacaggggttcagaaagcgaaaaagggg	0.980769	0.5	28172	0.000390459	0.000390459	NA	plants
CG37	3	Ericales	Theaceae	0	NA	atcctgtttttctaaaacaaacaaagattccgaaagcgaaaataaaaaaag	1	0.333333	28172	0.00965498	0.00965498	NA	plants
CG38	3	Poales	Poaceae	0	NA	atccgtgttttgagaaaacaaggggttctcgaactagaatacaaaggaaaag	1	0.666667	7230	0.0923928	0.543338	0.637732	plants
CG38	3	Solanales	Solanaceae	0	NA	atcctgttttctgaaaacaaacaaaggttcagaaaaaaag	1	0.666667	7230	0.00511757	0.00797309	0.00403833	plants
CG38	3	Poales	Poaceae	Avena	NA	atccgtgttttgagaggggggttctcgaactagaatacaaaggaaaag	1	1	7230	0.00525588	0.0250011	0.0338009	plants
CG38	3	Fagales	Betulaceae	0	NA	atcctgttttcccaaaacaaataaaacaaatttaagggttcataaagcgagaataaaaaag	1	0.333333	7230	0.89184	0.89184	NA	plants
CG38	3	Rosales	Rosaceae	Rubus	Rubus idaeus	atcctgttttatgaaaacaaacaagggtttcagaaagcgagaataaataaag	1	0.666667	7230	0.00152144	0.00523341	0.00524952	plants
CG38	3	Malvales	Malvaceae	Theobroma	NA	atcctattattttattattttacgaaactaaacaaaggttcagcaagcgagaataataaaaaaag	1	1	7230	0.00165975	0.0198977	0.0257923	plants
CG38	3	Ericales	Ericaceae	0	NA	atccttttttttggcaaacaaataaagattccgaaagaaaaagg	1	1	7230	0.002213	0.00393136	0.00243012	plants
CG38	3	Vitales	Vitaceae	0	NA	atcctgttttccgaaaacaaccaagggttcagaaaacgataataaaaaaag	1	0.333333	2124	0.122881	0.122881	NA	plants
CG38	3	Poales	Bromeliaceae	Ananas	Ananas comosus	atcttttttgggggaaaacaagggtataaaactagaataaaaagg	1	0.333333	2124	0.281073	0.281073	NA	plants
CG38	3	Ericales	Theaceae	0	NA	atcctgtttttctaaaacaaacaaagattccgaaagcgaaaataaaaaaag	1	0.333333	2124	0.458098	0.458098	NA	plants
CG38	3	Vitales	Vitaceae	Vitis	Vitis vinifera	atcctattttttaaaaacaaccaagggtttagaaaatgataataaaaaaaag	1	0.666667	2124	0.0103578	0.0103578	NA	plants
CG39	3	Poales	Poaceae	0	NA	atccgtgttttgagaaaacaaggggttctcgaactagaatacaaaggaaaag	1	1	12679	0.170834	0.138226	0.0361328	plants
CG39	3	Asterales	Asteraceae	Lactuca	NA	atcacgttttccgaaaacaaacaacggttcagaaagcgaaaatcaaaaag	1	1	12679	0.340957	0.355241	0.130541	plants
CG39	3	Solanales	Solanaceae	0	NA	atcctgttttctgaaaacaaacaaaggttcagaaaaaaag	1	1	12679	0.0131714	0.0185481	0.00894566	plants
CG39	3	Poales	Bromeliaceae	Ananas	Ananas comosus	atcttttttgggggaaaacaagggtataaaactagaataaaaagg	1	1	12679	0.427163	0.33089	0.150408	plants
CG39	3	Sapindales	Rutaceae	0	NA	atcctcttctcttttccaagaacaaacaggggttcagaaagcgaaaaagggg	0.980769	0.5	12679	0.00425901	0.00860095	0.00517735	plants
CG39	3	Asparagales	Amaryllidaceae	Allium	NA	atctttattttttgaaaaacaagggtttaaaaaagagaataaaaaag	1	1	12679	0.0100166	0.0529233	0.0474241	plants
CG39	3	Rosales	Rosaceae	Rubus	Rubus idaeus	atcctgttttatgaaaacaaacaagggtttcagaaagcgagaataaataaag	1	1	12679	0.0021295	0.00205027	0.000839382	plants
CG39	3	Poales	Poaceae	Triticum	NA	atccatgttttgagaaaataagtggttctcgaactagaatacaaagtaaaag	1	1	12679	0.00252386	0.00320363	0.00145139	plants
CG39	3	Cucurbitales	Cucurbitaceae	0	NA	atcctttttccgaaaaaaaaaaagg	1	1	12679	0.02374	0.0186626	0.00759382	plants
CG39	3	Poales	Bromeliaceae	0	NA	atctttattttgggggtataaaactagaataaaaagg	1	1	12679	0.00433788	0.00390167	0.00188145	plants
CG39	3	Piperales	Piperaceae	Piper	NA	atcctatttttcggaaaacacgagttcagaaagcgaaaaagg	1	1	12679	0.000867576	0.00120415	0.000333709	plants
CG39	3	Rosales	Rosaceae	Prunus	NA	atcctgttttattaaaacaaacaagggtttcataaaccgagaataaaaaag	1	0.166667	22598	0.298389	0.298389	NA	plants
CG39	3	Poales	Poaceae	Avena	NA	atccgtgttttgagaggggggttctcgaactagaatacaaaggaaaag	1	0.666667	22598	0.000973537	0.00236734	0.00145839	plants
CG39	3	Malpighiales	Linaceae	Linum	NA	atcctgttttccgaaaacaaaaaagattcataaagacagactaaaacag	1	0.666667	22598	0.000486769	0.000486769	NA	plants
CG39	3	Asterales	Asteraceae	Pamphalea	NA	atcacgttttccgaaaacaaacaaaggttcagaaaaaaag	0.97561	1	22598	0.00053102	0.000550928	2.82e-05	plants
CG39	3	Lamiales	Lamiaceae	Mentha	NA	atcctgttttcccaaaacaaaggtttcaaaaaacgaaaaaaaag	1	0.5	10353	0.00280112	0.00349206	0.000793782	plants
CG39	3	Fagales	Betulaceae	0	NA	atcctgttttcccaaaacaaataaaacaaatttaagggttcataaagcgagaataaaaaag	1	0.166667	10353	0.00193181	0.00193181	NA	plants
CG39	3	Malvales	Malvaceae	Theobroma	NA	atcctattattttattattttacgaaactaaacaaaggttcagcaagcgagaataataaaaaaag	1	0.5	10353	0.00125567	0.00125567	NA	plants
CG39	3	Apiales	Apiaceae	0	NA	atcctattttccaaaaacaaacaaaggcccagaaggtgaaaaaag	1	1	10353	0.00125567	0.00109222	0.00046188	plants
CG39	3	Solanales	Solanaceae	Solanum	Solanum lycopersicum	atcctattttctgaaaagaaacaaaggttcaataaaaag	1	0.5	10353	0.00144885	0.00144885	NA	plants
CG39	3	Zingiberales	Musaceae	0	NA	atccttattttgagaaaacaaaggtttataaaactagaatttaaaag	1	0.333333	12666	0.0538449	0.0481212	0.00809455	plants
CG39	3	Vitales	Vitaceae	0	NA	atcctgttttccgaaaacaaccaagggttcagaaaacgataataaaaaaag	1	0.166667	19270	0.00119356	0.00119356	NA	plants
CG39	3	Rosales	Cannabaceae	Cannabis	Cannabis sativa	atccggttttctgaaaacaaacaaggattcagaaagcaataataaaaaagaatag	1	0.166667	11723	0.00102363	0.00102363	NA	plants
CG40	3	Rosales	Rosaceae	Prunus	NA	atcctgttttattaaaacaaacaagggtttcataaaccgagaataaaaaag	1	0.5	6666	0.0328533	0.235417	0.286468	plants
CG40	3	Poales	Poaceae	0	NA	atcccttttttgaaaaacaagtggttctcaaactagaacccaaaggaaaag	0.980769	1	6666	0.0856586	0.472257	0.476757	plants
CG40	3	Asparagales	Amaryllidaceae	Allium	NA	atctttattttttgaaaaacaagggtttaaaaaagagaataaaaaag	1	0.75	6666	0.113861	0.0811856	0.0669115	plants
CG40	3	Zingiberales	Zingiberaceae	0	NA	atccttagttttatcaaactagaataaaaaaaag	1	0.25	6666	0.767627	0.767627	NA	plants
CG40	3	Asterales	Asteraceae	Lactuca	NA	atcacgttttccgaaaacaaacaacggttcagaaagcgaaaatcaaaaag	1	0.5	2080	0.0735577	0.136127	0.0884863	plants
CG40	3	Solanales	Solanaceae	0	NA	atcctgttttctgaaaacaaacaaaggttcagaaaaaaag	1	0.25	2080	0.21875	0.21875	NA	plants
CG40	3	Poales	Bromeliaceae	Ananas	Ananas comosus	atcttttttgggggaaaacaagggtataaaactagaataaaaagg	1	0.25	2080	0.0413462	0.0413462	NA	plants
CG40	3	Sapindales	Rutaceae	0	NA	atcctcttctcttttccaagaacaaacaggggttcagaaagcgaaaaagggg	0.980769	0.25	2080	0.0115385	0.0115385	NA	plants
CG40	3	Rosales	Rosaceae	Rubus	Rubus idaeus	atcctgttttatgaaaacaaacaagggtttcagaaagcgagaataaataaag	1	0.5	2080	0.00865385	0.00865385	NA	plants
CG40	3	Poales	Poaceae	Triticum	NA	atccatgttttgagaaaataagtggttctcgaactagaatacaaagtaaaag	1	0.5	2080	0.00673077	0.00673077	NA	plants
CG40	3	Cucurbitales	Cucurbitaceae	0	NA	atcctttttccgaaaaaaaaaaagg	1	0.5	2080	0.0168269	0.0168269	NA	plants
CG40	3	Solanales	Solanaceae	Solanum	Solanum lycopersicum	atcctattttctgaaaagaaacaaaggttcaataaaaag	1	0.5	2080	0.00817308	0.00817308	NA	plants
CG40	3	Zingiberales	Musaceae	0	NA	atccttattttgagaaaacaaaggtttataaaactagaatttaaaag	1	0.25	7363	0.0162977	0.0162977	NA	plants
CG40	3	Vitales	Vitaceae	0	NA	atcctgttttccgaaaacaaccaagggttcagaaaacgataataaaaaaag	1	0.25	7363	0.00842048	0.00842048	NA	plants
CG40	3	Poales	Poaceae	Avena	NA	atccgtgttttgagaggggggttctcgaactagaatacaaaggaaaag	1	0.5	7363	0.0154828	0.0154828	NA	plants
CG40	3	Malvales	Malvaceae	Theobroma	NA	atcctattattttattattttacgaaactaaacaaaggttcagcaagcgagaataataaaaaaag	1	0.5	7363	0.00176559	0.00176559	NA	plants
CG40	3	Ericales	Ericaceae	0	NA	atccttttttttggcaaacaaataaagattccgaaagaaaaagg	1	0.25	7363	0.00271628	0.00271628	NA	plants
CG41	3	Rosales	Rosaceae	Prunus	NA	atcctgttttattaaaacaaacaagggtttcataaaccgagaataaaaaag	1	1	20694	0.969363	0.854259	0.180325	plants
CG41	3	Poales	Poaceae	0	NA	atccgtgttttgagaaaacaaggggttctcgaactagaatacaaaggaaaag	1	1	20694	0.017638	0.0613971	0.0552478	plants
CG41	3	Sapindales	Rutaceae	0	NA	atcctcttctcttttccaagaacaaacaggggttcagaaagcgaaaaagggg	0.980769	1	20694	0.0113076	0.082381	0.099961	plants
CG41	3	Rosales	Rosaceae	Rubus	Rubus idaeus	atcctgttttatgaaaacaaacaagggtttcagaaagcgagaataaataaag	1	0.833333	20694	0.00169131	0.00177418	0.000513924	plants
CG41	3	Asparagales	Amaryllidaceae	Allium	NA	atctttattttttgaaaaacaagggtttaaaaaagagaataaaaaag	1	0.833333	18287	0.00147646	0.0021001	0.00173177	plants
CG41	3	Poales	Poaceae	0	NA	atcccttttttgaaaaacaagtggttctcaaactagaacccaaaggaaaag	0.980769	1	24636	0.000852411	0.000852411	NA	plants
CG41	3	Asterales	Asteraceae	Lactuca	NA	atcacgttttccgaaaacaaacaacggttcagaaagcgaaaatcaaaaag	1	0.333333	36143	0.00149406	0.00798841	0.00918439	plants
CG41	3	Zingiberales	Musaceae	0	NA	atccttattttgagaaaacaaaggtttataaaactagaatttaaaag	1	0.5	36143	0.0254268	0.0188188	0.0154581	plants
CG41	3	Solanales	Solanaceae	0	NA	atcctgttttctgaaaacaaacaaaggttcagaaaaaaag	1	0.5	36143	0.00553357	0.00712415	0.00224942	plants
CG41	3	Poales	Bromeliaceae	Ananas	Ananas comosus	atcttttttgggggaaaacaagggtataaaactagaataaaaagg	1	0.333333	36143	0.00265612	0.00248793	0.000237847	plants
CG41	3	Poales	Poaceae	Avena	NA	atccgtgttttgagaggggggttctcgaactagaatacaaaggaaaag	1	0.666667	36143	0.00166007	0.00265588	0.00254535	plants
CG41	3	Poales	Poaceae	Triticum	NA	atccatgttttgagaaaataagtggttctcgaactagaatacaaagtaaaag	1	1	36143	0.00168774	0.00138864	0.000263414	plants
CG41	3	Asterales	0	0	NA	atcacgttttccgaaaacaaacaaaggttcagaaagcgaaaataaaaaag	0.980392	1	36143	0.00226877	0.00264486	0.000588357	plants
CG41	3	Lamiales	Pedaliaceae	0	NA	atcctgttttctcaaaacaaaggttcggaaaacgaaaaaaaag	1	0.833333	36143	0.00315414	0.00330021	0.000744165	plants
CG41	3	Malpighiales	Linaceae	Linum	NA	atcctgttttccgaaaacaaaaaagattcataaagacagactaaaacag	1	0.833333	36143	0.00376283	0.00340907	0.000308323	plants
CG41	3	Vitales	Vitaceae	0	NA	atcctgttttccgaaaacaaccaagggttcagaaaacgataataaaaaaag	1	0.166667	31900	0.00197492	0.00197492	NA	plants
CG41	3	Cucurbitales	Cucurbitaceae	0	NA	atcctttttccgaaaaaaaaaaagg	1	0.5	31900	0.000909091	0.000909091	NA	plants
CG41	3	Fabales	Fabaceae	Pisum	NA	atccttctttctgaaaacaaataaaagttcagaaagtgaaaatcaaaaaag	1	0.5	30304	0.000593981	0.000593981	NA	plants
CG42	3	Poales	Poaceae	0	NA	atccgtgttttgagaaaacaaggggttctcgaactagaatacaaaggaaaag	1	1	1545	0.359871	0.250703	0.108742	plants
CG42	3	Asterales	Asteraceae	Lactuca	NA	atcacgttttccgaaaacaaacaacggttcagaaagcgaaaatcaaaaag	1	1	1545	0.499676	0.351711	0.158498	plants
CG42	3	Asparagales	Amaryllidaceae	Allium	NA	atctttattttttgaaaaacaagggtttaaaaaagagaataaaaaag	1	1	1545	0.033657	0.210304	0.293042	plants
CG42	3	Rosales	Rosaceae	Rubus	Rubus idaeus	atcctgttttatgaaaacaaacaagggtttcagaaagcgagaataaataaag	1	0.666667	1545	0.00906149	0.00838622	0.00373169	plants
CG42	3	Poales	Poaceae	Triticum	NA	atccatgttttgagaaaataagtggttctcgaactagaatacaaagtaaaag	1	1	1545	0.00776699	0.00576805	0.0027733	plants
CG42	3	Apiales	Apiaceae	0	NA	atcctattttccaaaaacaaacaaaggcccagaaggtgaaaaaag	1	1	1545	0.0576052	0.0287969	0.0168387	plants
CG42	3	Lamiales	Lamiaceae	Ocimum	NA	atcctgttttctcaaaacaaaagttcaaaaaacgaaaaaaaaaaaaag	1	1	1545	0.0323625	0.0133084	0.0113017	plants
CG42	3	Rosales	Rosaceae	Prunus	NA	atcctgttttattaaaacaaacaagggtttcataaaccgagaataaaaaag	1	0.166667	8863	0.422318	0.422318	NA	plants
CG42	3	Zingiberales	Musaceae	0	NA	atccttattttgagaaaacaaaggtttataaaactagaatttaaaag	1	0.5	8863	0.00981609	0.100924	0.0867243	plants
CG42	3	Sapindales	Rutaceae	0	NA	atcctcttctcttttccaagaacaaacaggggttcagaaagcgaaaaagggg	0.980769	0.166667	8863	0.00519012	0.00519012	NA	plants
CG42	3	Poales	Poaceae	Avena	NA	atccgtgttttgagaggggggttctcgaactagaatacaaaggaaaag	1	0.333333	8863	0.00530294	0.00461563	0.000972015	plants
CG42	3	Fagales	Betulaceae	0	NA	atcctgttttcccaaaacaaataaaacaaatttaagggttcataaagcgagaataaaaaag	1	0.166667	8863	0.0179398	0.0179398	NA	plants
CG42	3	Arecales	Arecaceae	Roystonea	NA	atccttattttgagaaaacaagggtttataaaactagaataaaaaag	0.979167	0.5	8863	0.00135394	0.00135394	NA	plants
CG42	3	Solanales	Solanaceae	0	NA	atcctgttttctgaaaacaaacaaaggttcagaaaaaaag	1	0.166667	3438	0.00407214	0.00407214	NA	plants
CG42	3	Solanales	Solanaceae	Solanum	Solanum lycopersicum	atcctattttctgaaaagaaacaaaggttcaataaaaag	1	0.666667	3438	0.0331588	0.0205884	0.0177773	plants
CG42	3	Zingiberales	Zingiberaceae	0	NA	atccttagttttatcaaactagaataaaaaaaag	1	0.333333	2362	0.0131245	0.00938571	0.00528741	plants
CG43	3	Poales	Poaceae	0	NA	atccgtgttttgagaaaacaaggggttctcgaactagaatacaaaggaaaag	1	1	19470	0.0386749	0.0527547	0.029264	plants
CG43	3	Zingiberales	Musaceae	0	NA	atccttattttgagaaaacaaaggtttataaaactagaatttaaaag	1	1	19470	0.854135	0.827055	0.0805537	plants
CG43	3	Poales	Poaceae	Avena	NA	atccgtgttttgagaggggggttctcgaactagaatacaaaggaaaag	1	1	19470	0.0442219	0.0600013	0.0286028	plants
CG43	3	Rosales	Rosaceae	Rubus	Rubus idaeus	atcctgttttatgaaaacaaacaagggtttcagaaagcgagaataaataaag	1	1	19470	0.0417052	0.0396108	0.0150958	plants
CG43	3	Malvales	Malvaceae	Theobroma	NA	atcctattattttattattttacgaaactaaacaaaggttcagcaagcgagaataataaaaaaag	1	1	19470	0.00657422	0.00518435	0.00396739	plants
CG43	3	Poales	Poaceae	Triticum	Triticum aestivum	atccgtgttttgagaaaacaaggagttctcaaactagaatacaaaggaaaag	1	1	19470	0.000770416	0.000770416	NA	plants
CG43	3	Ericales	Ericaceae	0	NA	atccttttttttggcaaacaaataaagattccgaaagaaaaagg	1	1	19470	0.00107858	0.00242516	0.00153346	plants
CG43	3	Arecales	Arecaceae	Roystonea	NA	atccttattttgagaaaacaagggtttataaaactagaataaaaaag	0.979167	1	19470	0.0128403	0.00582901	0.00481662	plants
CG43	3	Rosales	Rosaceae	Prunus	NA	atcctgttttattaaaacaaacaagggtttcataaaccgagaataaaaaag	1	0.333333	17463	0.0118536	0.0161256	0.00604146	plants
CG43	3	Lamiales	Lamiaceae	Mentha	NA	atcctgttttcccaaaacaaaggtttcaaaaaacgaaaaaaaag	1	0.166667	17463	0.000687167	0.000687167	NA	plants
CG43	3	Asparagales	Amaryllidaceae	Allium	NA	atctttattttttgaaaaacaagggtttaaaaaagagaataaaaaag	1	0.5	17463	0.00257688	0.00467068	0.00296109	plants
CG43	3	Poales	Poaceae	Triticum	NA	atccatgttttgagaaaataagtggttctcgaactagaatacaaagtaaaag	1	1	17463	0.00257688	0.00248523	0.000129604	plants
CG44	3	Poales	Poaceae	0	NA	atccgtgttttgagaaaacaaggggttctcgaactagaatacaaaggaaaag	1	0.8	2013	0.136612	0.120616	0.0167738	plants
CG44	3	Solanales	Solanaceae	0	NA	atcctgttttctgaaaacaaacaaaggttcagaaaaaaag	1	0.6	2013	0.239444	0.153146	0.0751664	plants
CG44	3	Lamiales	Lamiaceae	Mentha	NA	atcctgttttcccaaaacaaaggtttcaaaaaacgaaaaaaaag	1	1	2013	0.602086	0.576136	0.175916	plants
CG44	3	Fabales	Fabaceae	Pisum	NA	atccttctttctgaaaacaaataaaagttcagaaagtgaaaatcaaaaaag	1	0.4	2013	0.0124193	0.00822327	0.00593405	plants
CG44	3	Poales	Poaceae	Triticum	NA	atccatgttttgagaaaataagtggttctcgaactagaatacaaagtaaaag	1	1	2013	0.00943865	0.00967005	0.00138128	plants
CG44	3	Asterales	Asteraceae	Lactuca	NA	atcacgttttccgaaaacaaacaacggttcagaaagcgaaaatcaaaaag	1	0.4	2138	0.0715622	0.18386	0.158814	plants
CG44	3	Vitales	Vitaceae	0	NA	atcctgttttccgaaaacaaccaagggttcagaaaacgataataaaaaaag	1	0.2	2138	0.0949486	0.0949486	NA	plants
CG44	3	Sapindales	Rutaceae	0	NA	atcctcttctcttttccaagaacaaacaggggttcagaaagcgaaaaagggg	0.980769	0.4	2138	0.0902713	0.0485433	0.0590122	plants
CG44	3	Poales	Poaceae	Avena	NA	atccgtgttttgagaggggggttctcgaactagaatacaaaggaaaag	1	0.6	2138	0.0107577	0.0102752	0.000682329	plants
CG44	3	Fagales	Betulaceae	0	NA	atcctgttttcccaaaacaaataaaacaaatttaagggttcataaagcgagaataaaaaag	1	0.2	2138	0.0930776	0.0930776	NA	plants
CG44	3	Brassicales	Brassicaceae	0	NA	atcctgggttacgcgaacaaaccagagtttagaaagcgg	1	0.8	2138	0.00841908	0.00841908	NA	plants
CG44	3	Zingiberales	Musaceae	0	NA	atccttattttgagaaaacaaaggtttataaaactagaatttaaaag	1	0.4	3683	0.135216	0.273484	0.19554	plants
CG44	3	Rosales	Rosaceae	Rubus	Rubus idaeus	atcctgttttatgaaaacaaacaagggtttcagaaagcgagaataaataaag	1	1	3683	0.00923161	0.00882897	0.000569418	plants
CG44	3	Apiales	Apiaceae	0	NA	atcctattttccaaaaacaaacaaaggcccagaaggtgaaaaaag	1	0.6	4391	0.00614894	0.00614894	NA	plants
CG45	3	Rosales	Rosaceae	Prunus	NA	atcctgttttattaaaacaaacaagggtttcataaaccgagaataaaaaag	1	1	25344	0.475773	0.318495	0.181121	plants
CG45	3	Asterales	Asteraceae	Lactuca	NA	atcacgttttccgaaaacaaacaacggttcagaaagcgaaaatcaaaaag	1	0.5	25344	0.038155	0.0239563	0.019452	plants
CG45	3	Vitales	Vitaceae	0	NA	atcctgttttccgaaaacaaccaagggttcagaaaacgataataaaaaaag	1	1	25344	0.371528	0.517782	0.174215	plants
CG45	3	Solanales	Solanaceae	0	NA	atcctgttttctgaaaacaaacaaaggttcagaaaaaaag	1	1	25344	0.0856613	0.0914714	0.0108754	plants
CG45	3	Poales	Poaceae	0	NA	atcccttttttgaaaaacaagtggttctcaaactagaacccaaaggaaaag	0.980769	0.5	25344	0.00903567	0.00747508	0.00199615	plants
CG45	3	Poales	Poaceae	Avena	NA	atccgtgttttgagaggggggttctcgaactagaatacaaaggaaaag	1	1	25344	0.00820707	0.0264249	0.0192659	plants
CG45	3	Fabales	Fabaceae	Pisum	NA	atccttctttctgaaaacaaataaaagttcagaaagtgaaaatcaaaaaag	1	0.5	25344	0.000434028	0.000434028	NA	plants
CG45	3	Malvales	Malvaceae	Theobroma	NA	atcctattattttattattttacgaaactaaacaaaggttcagcaagcgagaataataaaaaaag	1	1	25344	0.00512942	0.0188497	0.0221022	plants
CG45	3	Poales	Poaceae	Triticum	NA	atccatgttttgagaaaataagtggttctcgaactagaatacaaagtaaaag	1	0.5	25344	0.000631313	0.000631313	NA	plants
CG45	3	Ericales	Ericaceae	0	NA	atccttttttttggcaaacaaataaagattccgaaagaaaaagg	1	1	25344	0.00256471	0.00431349	0.00246518	plants
CG45	3	Vitales	Vitaceae	Vitis	Vitis vinifera	atcctattttttaaaaacaaccaagggtttagaaaatgataataaaaaaaag	1	1	25344	0.00288037	0.00433867	0.00208713	plants
CG45	3	Rosales	Rosaceae	Rubus	Rubus idaeus	atcctgttttatgaaaacaaacaagggtttcagaaagcgagaataaataaag	1	0.5	29850	0.00117253	0.00135936	0.000617963	plants
CG45	3	Zingiberales	Musaceae	0	NA	atccttattttgagaaaacaaaggtttataaaactagaatttaaaag	1	0.333333	29193	0.00325421	0.00495702	0.00240814	plants
CG45	3	Arecales	Arecaceae	Roystonea	NA	atccttattttgagaaaacaagggtttataaaactagaataaaaaag	0.979167	0.166667	23424	0.000597678	0.000597678	NA	plants
CG46	3	Rosales	Rosaceae	Prunus	NA	atcctgttttattaaaacaaacaagggtttcataaaccgagaataaaaaag	1	0.333333	10456	0.0220926	0.0294592	0.0104179	plants
CG46	3	Poales	Poaceae	0	NA	atccgtgttttgagaaaacaaggggttctcgaactagaatacaaaggaaaag	1	0.666667	10456	0.0548011	0.0492108	0.00790586	plants
CG46	3	Asterales	Asteraceae	Lactuca	NA	atcacgttttccgaaaacaaacaacggttcagaaagcgaaaatcaaaaag	1	0.666667	10456	0.0341431	0.0458652	0.0286076	plants
CG46	3	Solanales	Solanaceae	0	NA	atcctgttttctgaaaacaaacaaaggttcagaaaaaaag	1	1	10456	0.874809	0.930178	0.0784524	plants
CG46	3	Fagales	Betulaceae	0	NA	atcctgttttcccaaaacaaataaaacaaatttaagggttcataaagcgagaataaaaaag	1	0.5	10456	0.00870314	0.00870314	NA	plants
CG46	3	Fabales	Fabaceae	Pisum	NA	atccttctttctgaaaacaaataaaagttcagaaagtgaaaatcaaaaaag	1	0.333333	10456	0.00191278	0.00683389	0.0069595	plants
CG46	3	Poales	Poaceae	Triticum	NA	atccatgttttgagaaaataagtggttctcgaactagaatacaaagtaaaag	1	0.5	10456	0.00153022	0.00153022	NA	plants
CG46	3	Asterales	0	0	NA	atcacgttttccgaaaacaaacaaaggttcagaaagcgaaaataaaaaag	0.980392	0.666667	10456	0.00200842	0.00167529	0.000471108	plants
CG46	3	Vitales	Vitaceae	0	NA	atcctgttttccgaaaacaaccaagggttcagaaaacgataataaaaaaag	1	0.166667	11921	0.0226491	0.0226491	NA	plants
CG46	3	Sapindales	Rutaceae	0	NA	atcctcttctcttttccaagaacaaacaggggttcagaaagcgaaaaagggg	0.980769	0.166667	11921	0.00243268	0.00243268	NA	plants
CG46	3	Poales	Poaceae	Avena	NA	atccgtgttttgagaggggggttctcgaactagaatacaaaggaaaag	1	0.166667	11921	0.00511702	0.00511702	NA	plants
CG46	3	Poales	Poaceae	0	NA	atcccttttttgaaaaacaagtggttctcaaactagaacccaaaggaaaag	0.980769	0.666667	7844	0.00165732	0.00814976	0.00918169	plants
CG46	3	Lamiales	Lamiaceae	Mentha	NA	atcctgttttcccaaaacaaaggtttcaaaaaacgaaaaaaaag	1	0.166667	8903	0.00438055	0.00438055	NA	plants
CG47	3	Poales	Poaceae	0	NA	atccgtgttttgagaaaacaaggggttctcgaactagaatacaaaggaaaag	1	1	18831	0.551325	0.294905	0.234796	plants
CG47	3	Asterales	Asteraceae	Lactuca	NA	atcacgttttccgaaaacaaacaacggttcagaaagcgaaaatcaaaaag	1	1	18831	0.430195	0.69293	0.238305	plants
CG47	3	Fabales	Fabaceae	Pisum	NA	atccttctttctgaaaacaaataaaagttcagaaagtgaaaatcaaaaaag	1	0.666667	18831	0.00382348	0.00589734	0.00293287	plants
CG47	3	Poales	Poaceae	Triticum	NA	atccatgttttgagaaaataagtggttctcgaactagaatacaaagtaaaag	1	0.833333	18831	0.0103553	0.00512831	0.00457198	plants
CG47	3	Asterales	0	0	NA	atcacgttttccgaaaacaaacaaaggttcagaaagcgaaaataaaaaag	0.980392	1	18831	0.00233657	0.00460782	0.00335005	plants
CG47	3	0	0	0	NA	atcatgttttccgaaaacaaacaaaggtttagaaagcgaaaatcaaaaag	0.98	0.666667	18831	0.00196484	0.00148139	0.00062138	plants
CG47	3	Solanales	Solanaceae	0	NA	atcctgttttctgaaaacaaacaaaggttcagaaaaaaag	1	0.166667	24139	0.00629686	0.00629686	NA	plants
CG47	3	Sapindales	Rutaceae	0	NA	atcctcttctcttttccaagaacaaacaggggttcagaaagcgaaaaagggg	0.980769	0.166667	24139	0.00256846	0.00256846	NA	plants
CG47	3	Fagales	Betulaceae	0	NA	atcctgttttcccaaaacaaataaaacaaatttaagggttcataaagcgagaataaaaaag	1	0.333333	24139	0.00136708	0.00136708	NA	plants
CG47	3	Poales	Poaceae	Triticum	Triticum aestivum	atctgtgttttgagaaaacaaggggttcttgaactagaatacaaaggaaaag	1	0.833333	24139	0.00256846	0.00256846	NA	plants
CG47	3	Rosales	Cannabaceae	Cannabis	Cannabis sativa	atccggttttctgaaaacaaacaaggattcagaaagcaataataaaaaagaatag	1	0.5	20825	0.00211284	0.00202414	0.000125449	plants
CG48	3	Poales	Poaceae	0	NA	atccgtgttttgagaaaacaaggggttctcgaactagaatacaaaggaaaag	1	1	2159	1	1	NA	plants
CG48	3	Fabales	Fabaceae	Pisum	NA	atccttctttctgaaaacaaataaaagttcagaaagtgaaaatcaaaaaag	1	0.5	2122	1	1	NA	plants
CG05	1	Anseriformes	Anatidae	0	NA	ctggccctaaatcttgatacttaccctaccgaagtatccgccagagaactacgagcacaaacgcttaaaactctaaggacttggcggtgccctaaacccac	1	1	12990	1	0.99715	0.00479741	vertebrates
CG05	1	Primates	Hominidae	0	NA	ttagccctaaacctcaacagttaaatcaacaaaactgctcgccagaacactacgagccacagcttaaaactcaaaggacctggcggtgcttcatatccct	0.99	0.5	18060	0.00908084	0.00596603	0.004405	vertebrates
CG05	1	Primates	Hominidae	Homo	Homo sapiens	ttagttctaaacccaaatagttcaaccaacaaaactattcaccagagtactacaagcaacagcttaagactcaaaagacttggcagtgctttatatccct	1	0.666667	18060	0.00243632	0.00243632	NA	vertebrates
CG05	1	0	Suidae	Sus	Sus scrofa	ctagccctaaacccaaatagttacataacaaaactattcgccagagtactactcgcaactgcctaaaactcaaaggacttggcggtgcttcacatccac	1	0.166667	33319	0.00273117	0.00273117	NA	vertebrates
CG08	4	Gadiformes	Merlucciidae	Merluccius	NA	atggctgttaacatcgagggcccgatactcagaccctccgcctggggactacgagcattagcttaaaacccaaaggacttggcggtgctttacccccca	1	1	6396	0.974672	0.987436	0.00904209	vertebrates
CG08	4	Primates	Hominidae	Homo	Homo sapiens	ttagccctaaactctagtagttacattaacaaaaccattcgtcagaatactacgagcaacagcttaaaactcaaaggacctggcagttctttatatccct	1	1	6396	0.0253283	0.012564	0.00904209	vertebrates
CG11	4	0	Bovidae	0	NA	ttagccctaaacacaaataattataaaaacaaaattattcgccagagtactaccggcaacagcccgaaactcaaaggacttggcggtgctttataccctt	1	1	37760	0.998676	0.998601	0.000117081	vertebrates
CG11	4	Primates	Hominidae	0	NA	ttagccctaaacctcaacagttaaatcaacaaaactgctcgccagaacactacgagccacagcttaaaactcaaaggacttggcggtgctttataccctt	0.970297	1	37760	0.00132415	0.00129329	0.000231103	vertebrates
CG11	4	Primates	Hominidae	Homo	Homo sapiens	ttagccctaaactctagtagttacattaacaaaaccattcgtcagaatactacgagcaacagcttaaaactcaaaggacctggcagttctttatatccct	1	0.75	230391	0.000421023	0.000421023	NA	vertebrates
CG12	4	0	Bovidae	0	NA	ttagccctaaacacaaataattataaaaacaaaattattcgccagagtactaccggcaacagcccgaaactcaaaggacttggcggtgctttataccctt	1	1	144553	0.999011	0.998875	0.000192159	vertebrates
CG12	4	Primates	Hominidae	0	NA	ttagccctaaacctcaacagttaaatcaacaaaactgctcgccagaacactacgagccacagcttaaaactcaaaggacttggcggtgctttataccctt	0.970297	1	144553	0.000989257	0.00112513	0.000192159	vertebrates
CG13	1	0	Bovidae	Bos	NA	ttagccctaaacacagataattacataaacaaaattattcgccagagtactactagcaacagcttaaaactcaaaggacttggcggtgctttatatcctt	1	1	17121	0.967759	0.961448	0.0160057	vertebrates
CG13	1	Primates	Hominidae	Homo	Homo sapiens	ttagttctaaacccaaatagttcaaccaacaaaactattcaccagagtactacaagcaacagcttaagactcaaaagacttggcagtgctttatatccct	1	1	17121	0.0322411	0.0385519	0.0160057	vertebrates
CG15	1	Primates	Hominidae	0	NA	ttagccctaaacctcaacagttaaatcaacaaaactgctcgccagaacactacgagccacagcttaaaactcaaaggacctggcggtgcttcatatccct	0.99	1	11533	0.501171	0.595097	0.235003	vertebrates
CG15	1	Primates	Hominidae	Homo	Homo sapiens	ttagttctaaacccaaatagttcaaccaacaaaactattcaccagagtactacaagcaacagcttaagactcaaaagacttggcagtgctttatatccct	1	1	11533	0.498829	0.404903	0.235003	vertebrates
CG16	1	0	Suidae	Sus	Sus scrofa	ctagccctaaacccaaatagttacataacaaaactattcgccagagtactactcgcaactgcctaaaactcaaaggacttggcggtgcttcacatccac	1	1	3416	0.095726	0.0477206	0.0326639	vertebrates
CG16	1	Primates	Hominidae	0	NA	ttagccctaaacctcaacagttaaatcaacaaaactgctcgccagaacactacgagccacagcttaaaactcaaaggacctggcggtgcttcatatccct	0.99	1	3416	0.531616	0.630742	0.0967489	vertebrates
CG16	1	0	Bovidae	Bos	NA	ttagccctaaacacagataattacataaacaaaattattcgccagagtactactagcaacagcttaaaactcaaaggacttggcggtgctttatatcctt	1	0.8	3416	0.0228337	0.0354035	0.0279808	vertebrates
CG16	1	Primates	Hominidae	Homo	Homo sapiens	ttagttctaaacccaaatagttcaaccaacaaaactattcaccagagtactacaagcaacagcttaagactcaaaagacttggcagtgctttatatccct	1	1	3416	0.343384	0.281889	0.113251	vertebrates
CG16	1	Galliformes	Phasianidae	0	NA	ctagccctaaatctagatacctcccatcacacatgtatccgcctgagaactacgagcacaaacgcttaaaactctaaggacttggcggtgccccaaacccac	1	1	3416	0.00644028	0.0113265	0.00988496	vertebrates
CG17	1	0	Bovidae	Bos	NA	ttagccctaaacacagataattacataaacaaaattattcgccagagtactactagcaacagcttaaaactcaaaggacttggcggtgctttatatcctt	1	1	5907	0.0340274	0.0278987	0.0115564	vertebrates
CG17	1	Primates	Hominidae	Homo	Homo sapiens	ttagttctaaacccaaatagttcaaccaacaaaactattcaccagagtactacaagcaacagcttaagactcaaaagacttggcagtgctttatatccct	1	1	5907	0.965973	0.967226	0.0101441	vertebrates
CG17	1	Galliformes	Phasianidae	0	NA	ctagccctaaatctagatacctcccatcacacatgtatccgcctgagaactacgagcacaaacgcttaaaactctaaggacttggcggtgccccaaacccac	1	1	11772	0.0030581	0.00585048	0.0022506	vertebrates
CG18	1	Primates	Hominidae	0	NA	ttagccctaaacctcaacagttaaatcaacaaaactgctcgccagaacactacgagccacagcttaaaactcaaaggacctggcggtgcttcatatccct	0.99	1	16588	0.806125	0.631806	0.17376	vertebrates
CG18	1	Primates	Hominidae	Homo	Homo sapiens	ttagttctaaacccaaatagttcaaccaacaaaactattcaccagagtactacaagcaacagcttaagactcaaaagacttggcagtgctttatatccct	1	1	16588	0.193875	0.368074	0.173947	vertebrates
CG18	1	Anseriformes	Anatidae	0	NA	ctggccctaaatcttgatacttaccctaccgaagtatccgccagagaactacgagcacaaacgcttaaaactctaaggacttggcggtgccctaaacccac	1	0.166667	20858	0.000719149	0.000719149	NA	vertebrates
CG19	1	0	Suidae	Sus	Sus scrofa	ctagccctaaacccaaatagttacataacaaaactattcgccagagtactactcgcaactgcctaaaactcaaaggacttggcggtgcttcacatccac	1	1	3678	0.124252	0.352239	0.276002	vertebrates
CG19	1	Primates	Hominidae	0	NA	ttagccctaaacctcaacagttaaatcaacaaaactgctcgccagaacactacgagccacagcttaaaactcaaaggacctggcggtgcttcatatccct	0.99	1	3678	0.380642	0.415473	0.30751	vertebrates
CG19	1	0	Bovidae	Bos	NA	ttagccctaaacacagataattacataaacaaaattattcgccagagtactactagcaacagcttaaaactcaaaggacttggcggtgctttatatcctt	1	0.8	3678	0.102229	0.0377697	0.0433941	vertebrates
CG19	1	Primates	Hominidae	Homo	Homo sapiens	ttagttctaaacccaaatagttcaaccaacaaaactattcaccagagtactacaagcaacagcttaagactcaaaagacttggcagtgctttatatccct	1	1	3678	0.372213	0.189041	0.130194	vertebrates
CG19	1	Galliformes	Phasianidae	0	NA	ctagccctaaatctagatacctcccatcacacatgtatccgcctgagaactacgagcacaaacgcttaaaactctaaggacttggcggtgccccaaacccac	1	1	3678	0.0206634	0.00887603	0.00796083	vertebrates
CG19	1	Anseriformes	Anatidae	0	NA	ctggccctaaatcttgatacttaccctaccgaagtatccgccagagaactacgagcacaaacgcttaaaactctaaggacttggcggtgccctaaacccac	1	0.2	16358	0.0296491	0.0296491	NA	vertebrates
CG20	1	0	Suidae	Sus	Sus scrofa	ctagccctaaacccaaatagttacataacaaaactattcgccagagtactactcgcaactgcctaaaactcaaaggacttggcggtgcttcacatccac	1	1	5677	0.404615	0.293855	0.0830137	vertebrates
CG20	1	Primates	Hominidae	0	NA	ttagccctaaacctcaacagttaaatcaacaaaactgctcgccagaacactacgagccacagcttaaaactcaaaggacctggcggtgcttcatatccct	0.99	1	5677	0.255593	0.632191	0.193731	vertebrates
CG20	1	0	Bovidae	Bos	NA	ttagccctaaacacagataattacataaacaaaattattcgccagagtactactagcaacagcttaaaactcaaaggacttggcggtgctttatatcctt	1	0.333333	5677	0.0753919	0.0753919	NA	vertebrates
CG20	1	Primates	Hominidae	Homo	Homo sapiens	ttagttctaaacccaaatagttcaaccaacaaaactattcaccagagtactacaagcaacagcttaagactcaaaagacttggcagtgctttatatccct	1	1	5677	0.2644	0.0601702	0.100296	vertebrates
CG20	1	Anseriformes	Anatidae	0	NA	ctggccctaaatcttgatacttaccctaccgaagtatccgccagagaactacgagcacaaacgcttaaaactctaaggacttggcggtgccctaaacccac	1	0.333333	14492	0.0018631	0.00365499	0.00253412	vertebrates
CG21	1	0	Suidae	Sus	Sus scrofa	ctagccctaaacccaaatagttacataacaaaactattcgccagagtactactcgcaactgcctaaaactcaaaggacttggcggtgcttcacatccac	1	1	3799	0.272177	0.29594	0.0495696	vertebrates
CG21	1	Primates	Hominidae	0	NA	ttagccctaaacctcaacagttaaatcaacaaaactgctcgccagaacactacgagccacagcttaaaactcaaaggacctggcggtgcttcatatccct	0.99	0.8	3799	0.028955	0.0986207	0.0584285	vertebrates
CG21	1	0	Bovidae	Bos	NA	ttagccctaaacacagataattacataaacaaaattattcgccagagtactactagcaacagcttaaaactcaaaggacttggcggtgctttatatcctt	1	1	3799	0.150039	0.154194	0.0319571	vertebrates
CG21	1	Primates	Hominidae	Homo	Homo sapiens	ttagttctaaacccaaatagttcaaccaacaaaactattcaccagagtactacaagcaacagcttaagactcaaaagacttggcagtgctttatatccct	1	1	3799	0.539352	0.461334	0.0944573	vertebrates
CG21	1	Galliformes	Phasianidae	0	NA	ctagccctaaatctagatacctcccatcacacatgtatccgcctgagaactacgagcacaaacgcttaaaactctaaggacttggcggtgccccaaacccac	1	1	3799	0.00947618	0.00963586	0.00744531	vertebrates
CG22	1	0	Suidae	Sus	Sus scrofa	ctagccctaaacccaaatagttacataacaaaactattcgccagagtactactcgcaactgcctaaaactcaaaggacttggcggtgcttcacatccac	1	1	8886	0.131893	0.452232	0.450755	vertebrates
CG22	1	Primates	Hominidae	0	NA	ttagccctaaacctcaacagttaaatcaacaaaactgctcgccagaacactacgagccacagcttaaaactcaaaggacctggcggtgcttcatatccct	0.99	1	8886	0.132681	0.179078	0.226628	vertebrates
CG22	1	Primates	Hominidae	Homo	Homo sapiens	ttagttctaaacccaaatagttcaaccaacaaaactattcaccagagtactacaagcaacagcttaagactcaaaagacttggcagtgctttatatccct	1	1	8886	0.110061	0.0581952	0.0454174	vertebrates
CG22	1	Galliformes	Phasianidae	0	NA	ctagccctaaatctagatacctcccatcacacatgtatccgcctgagaactacgagcacaaacgcttaaaactctaaggacttggcggtgccccaaacccac	1	1	8886	0.625366	0.321794	0.325759	vertebrates
CG22	1	0	Bovidae	Bos	NA	ttagccctaaacacagataattacataaacaaaattattcgccagagtactactagcaacagcttaaaactcaaaggacttggcggtgctttatatcctt	1	0.2	16699	0.00101803	0.00101803	NA	vertebrates
CG22	1	Primates	Hominidae	Homo	Homo sapiens	ttagccctaaactctaatagttacattgagaaaaccattcgccagagtactacaagcaacagcttaaaactcaaaggacttggcggtgctttatatccct	1	1	20562	0.000680868	0.000680868	NA	vertebrates
CG23	1	0	Suidae	Sus	Sus scrofa	ctagccctaaacccaaatagttacataacaaaactattcgccagagtactactcgcaactgcctaaaactcaaaggacttggcggtgcttcacatccac	1	1	11438	0.996328	0.98386	0.0285484	vertebrates
CG23	1	Primates	Hominidae	Homo	Homo sapiens	ttagttctaaacccaaatagttcaaccaacaaaactattcaccagagtactacaagcaacagcttaagactcaaaagacttggcagtgctttatatccct	1	1	11438	0.00367197	0.0209699	0.033541	vertebrates
CG23	1	Primates	Hominidae	Homo	Homo sapiens	ttagccctaaactctaatagttacattgagaaaaccattcgccagagtactacaagcaacagcttaaaactcaaaggacttggcggtgctttatatccct	1	1	11286	0.000974659	0.000974659	NA	vertebrates
CG23	1	Primates	Hominidae	0	NA	ttagccctaaacctcaacagttaaatcaacaaaactgctcgccagaacactacgagccacagcttaaaactcaaaggacctggcggtgcttcatatccct	0.99	0.5	23357	0.0024832	0.00231575	0.000236809	vertebrates
CG23	1	Galliformes	Phasianidae	0	NA	ctagccctaaatctagatacctcccatcacacatgtatccgcctgagaactacgagcacaaacgcttaaaactctaaggacttggcggtgccccaaacccac	1	0.5	23357	0.00291133	0.0024512	0.000942427	vertebrates
CG24	1	0	Suidae	Sus	Sus scrofa	ctagccctaaacccaaatagttacataacaaaactattcgccagagtactactcgcaactgcctaaaactcaaaggacttggcggtgcttcacatccac	1	1	13125	1	0.999637	0.00056273	vertebrates
CG24	1	Primates	Hominidae	Homo	Homo sapiens	ttacacaaatagttatattaacaagactgttcgccagagtactacatgcagcagcttaaaactcaaaggacttggcggtgctttatagcctt	1	0.5	12930	0.00108275	0.00108275	NA	vertebrates
CG24	1	Primates	Hominidae	Homo	Homo sapiens	ctagccataaactctaatagttacattaacaaaaacagtcgccagagtactacaacagcttaaaattcaaagaacttggtggtgctttatatccct	1	0.5	16414	0.00109662	0.00109662	NA	vertebrates
CG25	2	Primates	Hominidae	0	NA	ttagccctaaacctcaacagttaaatcaacaaaactgctcgccagaacactacgagccacagcttaaaactcaaaggacctggcggtgcttcatatccct	0.99	1	4465	0.995297	0.985059	0.0215024	vertebrates
CG25	2	0	Bovidae	Bos	NA	ttagccctaaacacagataattacataaacaaaattattcgccagagtactactagcaacagcttaaaactcaaaggacttggcggtgctttatatcctt	1	0.666667	4465	0.00470325	0.00338531	0.00186385	vertebrates
CG25	2	0	Bovidae	0	NA	ttagccctaaacacaaataattataaaaacaaaattattcgccagagtactaccggcaacagcccgaaactcaaaggacttggcggtgctttataccctt	1	0.5	6459	0.00263199	0.00263199	NA	vertebrates
CG25	2	0	Suidae	Sus	Sus scrofa	ctagccctaaacccaaatagttacataacaaaactattcgccagagtactactcgcaactgcctaaaactcaaaggacttggcggtgcttcacatccac	1	0.666667	11641	0.00850442	0.0149362	0.0109728	vertebrates
CG25	2	Primates	Hominidae	Homo	Homo sapiens	ttagttctaaacccaaatagttcaaccaacaaaactattcaccagagtactacaagcaacagcttaagactcaaaagacttggcagtgctttatatccct	1	0.833333	11641	0.00283481	0.0166482	0.0195352	vertebrates
CG25	2	Primates	Hominidae	Homo	Homo sapiens	ctagccataaactctaatagttacattaacaaaaacagtcgccagagtactacaacagcttaaaattcaaagaacttggtggtgctttatatccct	1	0.833333	7013	0.00213889	0.00213889	NA	vertebrates
CG26	2	Primates	Hominidae	0	NA	ttagccctaaacctcaacagttaaatcaacaaaactgctcgccagaacactacgagccacagcttaaaactcaaaggacctggcggtgcttcatatccct	0.99	1	3747	0.676808	0.478881	0.289919	vertebrates
CG26	2	0	Bovidae	Bos	NA	ttagccctaaacacagataattacataaacaaaattattcgccagagtactactagcaacagcttaaaactcaaaggacttggcggtgctttatatcctt	1	1	3747	0.0459034	0.0769746	0.0762639	vertebrates
CG26	2	0	Suidae	Sus	Sus scrofa	ctagccctaaacccaaatagttacataacaaaactattcgccagagtactactcgcaactgcctaaaactcaaaggacttggcggtgcttcacatccac	1	1	3747	0.0539098	0.129718	0.126099	vertebrates
CG26	2	Primates	Hominidae	Homo	Homo sapiens	ttagttctaaacccaaatagttcaaccaacaaaactattcaccagagtactacaagcaacagcttaagactcaaaagacttggcagtgctttatatccct	1	1	3747	0.192687	0.281747	0.115437	vertebrates
CG26	2	Galliformes	Phasianidae	0	NA	ctagccctaaatctagatacctcccatcacacatgtatccgcctgagaactacgagcacaaacgcttaaaactctaaggacttggcggtgccccaaacccac	1	1	3747	0.0306912	0.0326802	0.0162906	vertebrates
CG27	2	0	Bovidae	Bos	NA	ttagccctaaacacagataattacataaacaaaattattcgccagagtactactagcaacagcttaaaactcaaaggacttggcggtgctttatatcctt	1	1	3410	0.180938	0.177509	0.00647857	vertebrates
CG27	2	0	Suidae	Sus	Sus scrofa	ctagccctaaacccaaatagttacataacaaaactattcgccagagtactactcgcaactgcctaaaactcaaaggacttggcggtgcttcacatccac	1	1	3410	0.165982	0.157364	0.00585602	vertebrates
CG27	2	0	Bovidae	0	NA	ttagccctaaacacaaataattataaaaacaaaattattcgccagagtactaccggcaacagcccgaaactcaaaggacttggcggtgctttataccctt	1	1	3410	0.653079	0.665127	0.0100772	vertebrates
CG28	2	0	Bovidae	Bos	NA	ttagccctaaacacagataattacataaacaaaattattcgccagagtactactagcaacagcttaaaactcaaaggacttggcggtgctttatatcctt	1	1	5540	0.994404	0.947441	0.110023	vertebrates
CG28	2	Primates	Hominidae	Homo	Homo sapiens	ttagttctaaacccaaatagttcaaccaacaaaactattcaccagagtactacaagcaacagcttaagactcaaaagacttggcagtgctttatatccct	1	1	5540	0.00559567	0.0317596	0.0591809	vertebrates
CG28	2	0	Suidae	Sus	Sus scrofa	ctagccctaaacccaaatagttacataacaaaactattcgccagagtactactcgcaactgcctaaaactcaaaggacttggcggtgcttcacatccac	1	0.166667	3077	0.124797	0.124797	NA	vertebrates
CG29	2	Primates	Hominidae	0	NA	ttagccctaaacctcaacagttaaatcaacaaaactgctcgccagaacactacgagccacagcttaaaactcaaaggacctggcggtgcttcatatccct	0.99	1	1368	0.646199	0.47085	0.290927	vertebrates
CG29	2	0	Bovidae	Bos	NA	ttagccctaaacacagataattacataaacaaaattattcgccagagtactactagcaacagcttaaaactcaaaggacttggcggtgctttatatcctt	1	1	1368	0.0555556	0.12496	0.0749203	vertebrates
CG29	2	0	Suidae	Sus	Sus scrofa	ctagccctaaacccaaatagttacataacaaaactattcgccagagtactactcgcaactgcctaaaactcaaaggacttggcggtgcttcacatccac	1	1	1368	0.124269	0.149524	0.0853767	vertebrates
CG29	2	Primates	Hominidae	Homo	Homo sapiens	ttagttctaaacccaaatagttcaaccaacaaaactattcaccagagtactacaagcaacagcttaagactcaaaagacttggcagtgctttatatccct	1	1	1368	0.173977	0.24334	0.153236	vertebrates
CG29	2	Galliformes	Phasianidae	0	NA	ctagccctaaatctagatacctcccatcacacatgtatccgcctgagaactacgagcacaaacgcttaaaactctaaggacttggcggtgccccaaacccac	1	0.75	2503	0.0167799	0.0115786	0.00466829	vertebrates
CG29	2	0	Bovidae	0	NA	ttagccctaaacacaaataattataaaaacaaaattattcgccagagtactaccggcaacagcccgaaactcaaaggacttggcggtgctttataccctt	1	0.25	1419	0.0105708	0.0105708	NA	vertebrates
CG30	2	Primates	Hominidae	0	NA	ttagccctaaacctcaacagttaaatcaacaaaactgctcgccagaacactacgagccacagcttaaaactcaaaggacctggcggtgcttcatatccct	0.99	1	5335	0.742268	0.361199	0.29751	vertebrates
CG30	2	0	Bovidae	Bos	NA	ttagccctaaacacagataattacataaacaaaattattcgccagagtactactagcaacagcttaaaactcaaaggacttggcggtgctttatatcctt	1	1	5335	0.226242	0.449721	0.209628	vertebrates
CG30	2	0	Suidae	Sus	Sus scrofa	ctagccctaaacccaaatagttacataacaaaactattcgccagagtactactcgcaactgcctaaaactcaaaggacttggcggtgcttcacatccac	1	0.8	5335	0.00599813	0.0884004	0.123314	vertebrates
CG30	2	Primates	Hominidae	Homo	Homo sapiens	ttagttctaaacccaaatagttcaaccaacaaaactattcaccagagtactacaagcaacagcttaagactcaaaagacttggcagtgctttatatccct	1	1	5335	0.025492	0.136041	0.158023	vertebrates
CG31	2	Primates	Hominidae	0	NA	ttagccctaaacctcaacagttaaatcaacaaaactgctcgccagaacactacgagccacagcttaaaactcaaaggacctggcggtgcttcatatccct	0.99	0.666667	4454	0.0336776	0.103079	0.127831	vertebrates
CG31	2	Perciformes	Percidae	0	NA	ctagccataaacattggtagcacactacacccactacccgcctgggaactacgagcatcagcttgaaacccaaaggacttggcggtgctttagatccac	1	1	4454	0.563089	0.545049	0.0571057	vertebrates
CG31	2	Primates	Hominidae	Homo	Homo sapiens	ttagttctaaacccaaatagttcaaccaacaaaactattcaccagagtactacaagcaacagcttaagactcaaaagacttggcagtgctttatatccct	1	1	4454	0.0603952	0.0596873	0.011634	vertebrates
CG31	2	Scombriformes	Scombridae	Thunnus	NA	ctagccgtaaacattgatagaattttacaccctctatccgcctgggtactacgagcattagcttgaaacccaaaggacttggcggtactttagatcccc	1	1	4454	0.342838	0.326544	0.0498962	vertebrates
CG32	2	Primates	Hominidae	0	NA	ttagccctaaacctcaacagttaaatcaacaaaactgctcgccagaacactacgagccacagcttaaaactcaaaggacctggcggtgcttcatatccct	0.99	0.333333	4660	0.00579399	0.0141694	0.0118446	vertebrates
CG32	2	0	Bovidae	Bos	NA	ttagccctaaacacagataattacataaacaaaattattcgccagagtactactagcaacagcttaaaactcaaaggacttggcggtgctttatatcctt	1	1	4660	0.154292	0.126804	0.0140115	vertebrates
CG32	2	0	Suidae	Sus	Sus scrofa	ctagccctaaacccaaatagttacataacaaaactattcgccagagtactactcgcaactgcctaaaactcaaaggacttggcggtgcttcacatccac	1	1	4660	0.839914	0.868167	0.0170114	vertebrates
CG32	2	Primates	Hominidae	Homo	Homo sapiens	ttagccctaaactctaatagttacattgagaaaaccattcgccagagtactacaagcaacagcttaaaactcaaaggacttggcggtgctttatatccct	1	0.5	7097	0.00183176	0.00183176	NA	vertebrates
CG33	2	Primates	Hominidae	0	NA	ttagccctaaacctcaacagttaaatcaacaaaactgctcgccagaacactacgagccacagcttaaaactcaaaggacctggcggtgcttcatatccct	0.99	1	2718	0.295438	0.312246	0.0978454	vertebrates
CG33	2	0	Bovidae	Bos	NA	ttagccctaaacacagataattacataaacaaaattattcgccagagtactactagcaacagcttaaaactcaaaggacttggcggtgctttatatcctt	1	1	2718	0.318617	0.247209	0.0453591	vertebrates
CG33	2	0	Suidae	Sus	Sus scrofa	ctagccctaaacccaaatagttacataacaaaactattcgccagagtactactcgcaactgcctaaaactcaaaggacttggcggtgcttcacatccac	1	1	2718	0.13429	0.13347	0.0443886	vertebrates
CG33	2	Primates	Hominidae	Homo	Homo sapiens	ttagttctaaacccaaatagttcaaccaacaaaactattcaccagagtactacaagcaacagcttaagactcaaaagacttggcagtgctttatatccct	1	1	2718	0.251656	0.293511	0.0572808	vertebrates
CG33	2	Galliformes	Phasianidae	0	NA	ctagccctaaatctagatacctcccatcacacatgtatccgcctgagaactacgagcacaaacgcttaaaactctaaggacttggcggtgccccaaacccac	1	1	1504	0.0265957	0.0169542	0.0110605	vertebrates
CG34	2	0	Bovidae	Bos	NA	ttagccctaaacacagataattacataaacaaaattattcgccagagtactactagcaacagcttaaaactcaaaggacttggcggtgctttatatcctt	1	1	4806	0.985019	0.797408	0.129147	vertebrates
CG34	2	0	Suidae	Sus	Sus scrofa	ctagccctaaacccaaatagttacataacaaaactattcgccagagtactactcgcaactgcctaaaactcaaaggacttggcggtgcttcacatccac	1	0.6	4806	0.00332917	0.0381934	0.0593717	vertebrates
CG34	2	Primates	Hominidae	Homo	Homo sapiens	ttagttctaaacccaaatagttcaaccaacaaaactattcaccagagtactacaagcaacagcttaagactcaaaagacttggcagtgctttatatccct	1	0.8	4806	0.0116521	0.0871567	0.13488	vertebrates
CG34	2	Primates	Hominidae	0	NA	ttagccctaaacctcaacagttaaatcaacaaaactgctcgccagaacactacgagccacagcttaaaactcaaaggacctggcggtgcttcatatccct	0.99	0.8	8214	0.169954	0.159228	0.096424	vertebrates
CG35	2	Primates	Hominidae	0	NA	ttagccctaaacctcaacagttaaatcaacaaaactgctcgccagaacactacgagccacagcttaaaactcaaaggacctggcggtgcttcatatccct	0.99	1	1881	0.911217	0.835593	0.0908394	vertebrates
CG35	2	0	Suidae	Sus	Sus scrofa	ctagccctaaacccaaatagttacataacaaaactattcgccagagtactactcgcaactgcctaaaactcaaaggacttggcggtgcttcacatccac	1	1	1881	0.0196704	0.0370725	0.0223829	vertebrates
CG35	2	Primates	Hominidae	Homo	Homo sapiens	ttagttctaaacccaaatagttcaaccaacaaaactattcaccagagtactacaagcaacagcttaagactcaaaagacttggcagtgctttatatccct	1	1	1881	0.0691122	0.10995	0.0596987	vertebrates
CG35	2	Galliformes	Phasianidae	0	NA	ctagccctaaatctagatacctcccatcacacatgtatccgcctgagaactacgagcacaaacgcttaaaactctaaggacttggcggtgccccaaacccac	1	1	2693	0.00519866	0.00827788	0.00272184	vertebrates
CG35	2	0	Bovidae	Bos	NA	ttagccctaaacacagataattacataaacaaaattattcgccagagtactactagcaacagcttaaaactcaaaggacttggcggtgctttatatcctt	1	0.666667	4692	0.0392157	0.0264905	0.0112843	vertebrates
CG36	2	Primates	Hominidae	0	NA	ttagccctaaacctcaacagttaaatcaacaaaactgctcgccagaacactacgagccacagcttaaaactcaaaggacctggcggtgcttcatatccct	0.99	1	3764	0.625399	0.465671	0.242703	vertebrates
CG36	2	Primates	Hominidae	Homo	Homo sapiens	ttagttctaaacccaaatagttcaaccaacaaaactattcaccagagtactacaagcaacagcttaagactcaaaagacttggcagtgctttatatccct	1	1	3764	0.374601	0.526487	0.234981	vertebrates
CG36	2	0	Suidae	Sus	Sus scrofa	ctagccctaaacccaaatagttacataacaaaactattcgccagagtactactcgcaactgcctaaaactcaaaggacttggcggtgcttcacatccac	1	0.666667	3138	0.0114723	0.0089147	0.00471609	vertebrates
CG36	2	0	Bovidae	Bos	NA	ttagccctaaacacagataattacataaacaaaattattcgccagagtactactagcaacagcttaaaactcaaaggacttggcggtgctttatatcctt	1	0.166667	3857	0.00622245	0.00622245	NA	vertebrates
CG36	2	Galliformes	Phasianidae	0	NA	ctagccctaaatctagatacctcccatcacacatgtatccgcctgagaactacgagcacaaacgcttaaaactctaaggacttggcggtgccccaaacccac	1	0.333333	2127	0.0051716	0.0051716	NA	vertebrates
CG37	3	Primates	Hominidae	0	NA	ttagccctaaacctcaacagttaaatcaacaaaactgctcgccagaacactacgagccacagcttaaaactcaaaggacctggcggtgcttcatatccct	0.99	1	6933	0.979951	0.977695	0.0269959	vertebrates
CG37	3	Primates	Hominidae	Homo	Homo sapiens	ttagttctaaacccaaatagttcaaccaacaaaactattcaccagagtactacaagcaacagcttaagactcaaaagacttggcagtgctttatatccct	1	1	6933	0.00663493	0.0289541	0.0309343	vertebrates
CG37	3	Galliformes	Phasianidae	Coturnix	NA	ctagccctaaatctagatacccacatacttatgtatccgcctgagaactacgagcacaaacgcttaaaactctaaggacttggcggtgccccaaacccac	1	0.333333	6933	0.00548103	0.00368515	0.00253976	vertebrates
CG37	3	0	Suidae	Sus	Sus scrofa	ctagccctaaacccaaatagttacataacaaaactattcgccagagtactactcgcaactgcctaaaactcaaaggacttggcggtgcttcacatccac	1	1	6933	0.00793307	0.00525343	0.00419818	vertebrates
CG37	3	Primates	Hominidae	Homo	Homo sapiens	ctagccataaactctaatagttacattaacaaaaacagtcgccagagtactacaacagcttaaaattcaaagaacttggtggtgctttatatccct	1	1	12174	0.00377854	0.0035722	0.000903133	vertebrates
CG37	3	0	Bovidae	Bos	NA	ttagccctaaacacagataattacataaacaaaattattcgccagagtactactagcaacagcttaaaactcaaaggacttggcggtgctttatatcctt	1	0.5	12174	0.000903565	0.0013057	0.000568701	vertebrates
CG38	3	Primates	Hominidae	0	NA	ttagccctaaacctcaacagttaaatcaacaaaactgctcgccagaacactacgagccacagcttaaaactcaaaggacctggcggtgcttcatatccct	0.99	1	3661	0.936902	0.913288	0.0237557	vertebrates
CG38	3	Primates	Hominidae	Homo	Homo sapiens	ttagttctaaacccaaatagttcaaccaacaaaactattcaccagagtactacaagcaacagcttaagactcaaaagacttggcagtgctttatatccct	1	1	3661	0.0385141	0.0521802	0.0186904	vertebrates
CG38	3	0	Bovidae	Bos	NA	ttagccctaaacacagataattacataaacaaaattattcgccagagtactactagcaacagcttaaaactcaaaggacttggcggtgctttatatcctt	1	1	3661	0.00655559	0.0101634	0.00285884	vertebrates
CG38	3	0	Suidae	Sus	Sus scrofa	ctagccctaaacccaaatagttacataacaaaactattcgccagagtactactcgcaactgcctaaaactcaaaggacttggcggtgcttcacatccac	1	1	3661	0.0180279	0.0234407	0.00719438	vertebrates
CG38	3	Galliformes	Phasianidae	Coturnix	NA	ctagccctaaatctagatacccacatacttatgtatccgcctgagaactacgagcacaaacgcttaaaactctaaggacttggcggtgccccaaacccac	1	0.5	7009	0.00556427	0.00556427	NA	vertebrates
CG39	3	Galliformes	Phasianidae	Coturnix	NA	ctagccctaaatctagatacccacatacttatgtatccgcctgagaactacgagcacaaacgcttaaaactctaaggacttggcggtgccccaaacccac	1	1	7660	0.991645	0.93149	0.0949627	vertebrates
CG39	3	0	Suidae	Sus	Sus scrofa	ctagccctaaacccaaatagttacataacaaaactattcgccagagtactactcgcaactgcctaaaactcaaaggacttggcggtgcttcacatccac	1	1	7660	0.00835509	0.0380138	0.0398337	vertebrates
CG39	3	Primates	Hominidae	0	NA	ttagccctaaacctcaacagttaaatcaacaaaactgctcgccagaacactacgagccacagcttaaaactcaaaggacctggcggtgcttcatatccct	0.99	0.5	6688	0.0170455	0.0135547	0.0076297	vertebrates
CG39	3	0	Bovidae	Bos	NA	ttagccctaaacacagataattacataaacaaaattattcgccagagtactactagcaacagcttaaaactcaaaggacttggcggtgctttatatcctt	1	0.5	6688	0.00284091	0.0196139	0.0291691	vertebrates
CG39	3	Primates	Hominidae	Homo	Homo sapiens	ttagttctaaacccaaatagttcaaccaacaaaactattcaccagagtactacaagcaacagcttaagactcaaaagacttggcagtgctttatatccct	1	0.833333	6661	0.083471	0.083471	NA	vertebrates
CG40	3	Primates	Hominidae	0	NA	ttagccctaaacctcaacagttaaatcaacaaaactgctcgccagaacactacgagccacagcttaaaactcaaaggacctggcggtgcttcatatccct	0.99	1	5960	0.127349	0.306818	0.17469	vertebrates
CG40	3	Primates	Hominidae	Homo	Homo sapiens	ttagttctaaacccaaatagttcaaccaacaaaactattcaccagagtactacaagcaacagcttaagactcaaaagacttggcagtgctttatatccct	1	1	5960	0.86896	0.691205	0.173677	vertebrates
CG40	3	0	Suidae	Sus	Sus scrofa	ctagccctaaacccaaatagttacataacaaaactattcgccagagtactactcgcaactgcctaaaactcaaaggacttggcggtgcttcacatccac	1	1	5960	0.00369127	0.00296591	0.00157741	vertebrates
CG41	3	Primates	Hominidae	0	NA	ttagccctaaacctcaacagttaaatcaacaaaactgctcgccagaacactacgagccacagcttaaaactcaaaggacctggcggtgcttcatatccct	0.99	1	5451	0.107503	0.178181	0.134457	vertebrates
CG41	3	Primates	Hominidae	Homo	Homo sapiens	ttagttctaaacccaaatagttcaaccaacaaaactattcaccagagtactacaagcaacagcttaagactcaaaagacttggcagtgctttatatccct	1	1	5451	0.875436	0.812345	0.134397	vertebrates
CG41	3	0	Bovidae	Bos	NA	ttagccctaaacacagataattacataaacaaaattattcgccagagtactactagcaacagcttaaaactcaaaggacttggcggtgctttatatcctt	1	0.4	5451	0.00201798	0.00201798	NA	vertebrates
CG41	3	0	Suidae	Sus	Sus scrofa	ctagccctaaacccaaatagttacataacaaaactattcgccagagtactactcgcaactgcctaaaactcaaaggacttggcggtgcttcacatccac	1	1	5451	0.0150431	0.00907048	0.00955734	vertebrates
CG42	3	Primates	Hominidae	0	NA	ttagccctaaacctcaacagttaaatcaacaaaactgctcgccagaacactacgagccacagcttaaaactcaaaggacctggcggtgcttcatatccct	0.99	1	7541	0.328736	0.184628	0.118629	vertebrates
CG42	3	Primates	Hominidae	Homo	Homo sapiens	ttagttctaaacccaaatagttcaaccaacaaaactattcaccagagtactacaagcaacagcttaagactcaaaagacttggcagtgctttatatccct	1	1	7541	0.0647129	0.199859	0.129474	vertebrates
CG42	3	0	Bovidae	Bos	NA	ttagccctaaacacagataattacataaacaaaattattcgccagagtactactagcaacagcttaaaactcaaaggacttggcggtgctttatatcctt	1	1	7541	0.60496	0.641272	0.0506358	vertebrates
CG42	3	0	Suidae	Sus	Sus scrofa	ctagccctaaacccaaatagttacataacaaaactattcgccagagtactactcgcaactgcctaaaactcaaaggacttggcggtgcttcacatccac	1	1	7541	0.0015913	0.010023	0.00731634	vertebrates
CG43	3	Primates	Hominidae	0	NA	ttagccctaaacctcaacagttaaatcaacaaaactgctcgccagaacactacgagccacagcttaaaactcaaaggacctggcggtgcttcatatccct	0.99	1	6833	0.29299	0.360807	0.252409	vertebrates
CG43	3	Primates	Hominidae	Homo	Homo sapiens	ttagttctaaacccaaatagttcaaccaacaaaactattcaccagagtactacaagcaacagcttaagactcaaaagacttggcagtgctttatatccct	1	1	6833	0.70701	0.638784	0.253291	vertebrates
CG43	3	0	Bovidae	Bos	NA	ttagccctaaacacagataattacataaacaaaattattcgccagagtactactagcaacagcttaaaactcaaaggacttggcggtgctttatatcctt	1	0.166667	11001	0.00245432	0.00245432	NA	vertebrates
CG44	3	Primates	Hominidae	0	NA	ttagccctaaacctcaacagttaaatcaacaaaactgctcgccagaacactacgagccacagcttaaaactcaaaggacctggcggtgcttcatatccct	0.99	1	8495	0.819894	0.794433	0.0219537	vertebrates
CG44	3	Primates	Hominidae	Homo	Homo sapiens	ttagttctaaacccaaatagttcaaccaacaaaactattcaccagagtactacaagcaacagcttaagactcaaaagacttggcagtgctttatatccct	1	1	8495	0.180106	0.205267	0.021376	vertebrates
CG44	3	0	Bovidae	Bos	NA	ttagccctaaacacagataattacataaacaaaattattcgccagagtactactagcaacagcttaaaactcaaaggacttggcggtgctttatatcctt	1	0.333333	9997	0.00180054	0.00180054	NA	vertebrates
CG45	3	Primates	Hominidae	0	NA	ttagccctaaacctcaacagttaaatcaacaaaactgctcgccagaacactacgagccacagcttaaaactcaaaggacctggcggtgcttcatatccct	0.99	1	3575	0.640839	0.475262	0.163156	vertebrates
CG45	3	Primates	Hominidae	Homo	Homo sapiens	ttagttctaaacccaaatagttcaaccaacaaaactattcaccagagtactacaagcaacagcttaagactcaaaagacttggcagtgctttatatccct	1	1	3575	0.293427	0.412298	0.129984	vertebrates
CG45	3	0	Bovidae	Bos	NA	ttagccctaaacacagataattacataaacaaaattattcgccagagtactactagcaacagcttaaaactcaaaggacttggcggtgctttatatcctt	1	1	3575	0.0290909	0.0366245	0.00940977	vertebrates
CG45	3	0	Suidae	Sus	Sus scrofa	ctagccctaaacccaaatagttacataacaaaactattcgccagagtactactcgcaactgcctaaaactcaaaggacttggcggtgcttcacatccac	1	1	3575	0.0366434	0.065101	0.0312475	vertebrates
CG45	3	Galliformes	Phasianidae	0	NA	ctagccctaaatctagatacctcccatcacacatgtatccgcctgagaactacgagcacaaacgcttaaaactctaaggacttggcggtgccccaaacccac	1	0.8	1948	0.0148871	0.0178572	0.00679026	vertebrates
CG46	3	Primates	Hominidae	0	NA	ttagccctaaacctcaacagttaaatcaacaaaactgctcgccagaacactacgagccacagcttaaaactcaaaggacctggcggtgcttcatatccct	0.99	1	2792	0.194842	0.603733	0.322693	vertebrates
CG46	3	Primates	Hominidae	Homo	Homo sapiens	ttagttctaaacccaaatagttcaaccaacaaaactattcaccagagtactacaagcaacagcttaagactcaaaagacttggcagtgctttatatccct	1	1	2792	0.765759	0.38955	0.313138	vertebrates
CG46	3	0	Bovidae	Bos	NA	ttagccctaaacacagataattacataaacaaaattattcgccagagtactactagcaacagcttaaaactcaaaggacttggcggtgctttatatcctt	1	0.166667	2792	0.00967049	0.00967049	NA	vertebrates
CG46	3	0	Suidae	Sus	Sus scrofa	ctagccctaaacccaaatagttacataacaaaactattcgccagagtactactcgcaactgcctaaaactcaaaggacttggcggtgcttcacatccac	1	0.833333	2792	0.0297278	0.0153147	0.0203832	vertebrates
CG47	3	Galliformes	Phasianidae	0	NA	ctagccctaaatctagatacctcccatcacacatgtatccgcctgagaactacgagcacaaacgcttaaaactctaaggacttggcggtgccccaaacccac	1	1	7102	1	0.999433	0.00138887	vertebrates
CG47	3	Primates	Hominidae	Homo	Homo sapiens	ttagttctaaacccaaatagttcaaccaacaaaactattcaccagagtactacaagcaacagcttaagactcaaaagacttggcagtgctttatatccct	1	0.666667	15285	0.00340203	0.00340203	NA	vertebrates
CG48	3	Primates	Hominidae	0	NA	ttagccctaaacctcaacagttaaatcaacaaaactgctcgccagaacactacgagccacagcttaaaactcaaaggacctggcggtgcttcatatccct	0.99	1	4303	0.673948	0.537755	0.176427	vertebrates
CG48	3	Primates	Hominidae	Homo	Homo sapiens	ttagttctaaacccaaatagttcaaccaacaaaactattcaccagagtactacaagcaacagcttaagactcaaaagacttggcagtgctttatatccct	1	1	4303	0.326052	0.459769	0.175929	vertebrates
CG48	3	0	Suidae	Sus	Sus scrofa	ctagccctaaacccaaatagttacataacaaaactattcgccagagtactactcgcaactgcctaaaactcaaaggacttggcggtgcttcacatccac	1	0.833333	5920	0.00304054	0.00371359	0.00119456	vertebrates

## Sheet: Data S1
Data S1: Vert01 database
>AY189646 count=3; merged_taxid={9606: 3}; species_name=Homo sapiens; family=9604; family_name=Hominidae; scientific_name=Homo sapiens; reverse_match=CAGAACAGGCTCCTCTAG; taxid=9606; rank=species; forward_error=0; forward_tm=51.53; genus_name=Homo; seq_length_ori=568; forward_match=GATTAGATACCCCACTATGC; reverse_tm=48.3; genus=9605; reverse_error=1; species=9606; strand=D; Homo sapiens clone EarCan…
ttagccctaaacctcaacagttaaatcaacaaaactgctcgccagaacactacgrgccac
agcttaaaactcaaaggacctggcggtgcttcatatccct
>AY189647 count=3; merged_taxid={9606: 3}; species_name=Homo sapiens; family=9604; family_name=Hominidae; scientific_name=Homo sapiens; reverse_match=CAGAACAGGCTCCTCTAG; taxid=9606; rank=species; forward_error=0; forward_tm=51.53; genus_name=Homo; seq_length_ori=569; forward_match=GATTAGATACCCCACTATGC; reverse_tm=48.3; genus=9605; reverse_error=1; species=9606; strand=D; Homo sapiens clone EarCan…
ttagccctaaacctcaacagttaaatcaacaaaaacwsctcgccagaacactacgagtca
cagcttaaaactcaaaggacctggcggtgcttcatatccct
>AC008434 count=175; merged_taxid={37010: 3, 37011: 60, 37012: 44, 91950: 1, 9606: 6, 756884: 20, 9597: 36, 9598: 5}; species_name=###; family=9604; family_name=Hominidae; scientific_name=Homininae; reverse_match=CAGAACAGGCTCCTCTAG; taxid=207598; genus_name=###; forward_error=0; rank=subfamily; forward_match=GATTAGATACCCCACTATGC; genus=-1; reverse_error=1; species=-1; Homo sapiens chromosome 5 cl…
ttagccctaaacttcaacagttaaattaacaaaactgctcgccagaacactacgagccac
agcttaaaactcaaaggacctggcggtgcttcatatccct
>AC008512 count=6; merged_taxid={9606: 6}; species_name=Homo sapiens; family=9604; family_name=Hominidae; scientific_name=Homo sapiens; reverse_match=TAGAACAGGCTCCTCTAG; taxid=9606; rank=species; forward_error=0; genus_name=Homo; forward_match=GATTAGATACCCCACTATGC; genus=9605; reverse_error=0; species=9606; Homo sapiens chromosome 5 clone CTC-454K8, complete sequence
ttagccctaaactccaatagttaaatcaacaaaactattcaccagaacactacaagcaat
agcttaaaactcaaaggacttggcggtgctttatatccct
>AC012365 count=2; merged_taxid={9606: 2}; species_name=Homo sapiens; family=9604; family_name=Hominidae; scientific_name=Homo sapiens; reverse_match=TAGAACAGGCTCCTCTAG; taxid=9606; rank=species; forward_error=2; forward_tm=39.9; genus_name=Homo; forward_match=CATTAGTTACCCCACTATGC; reverse_tm=51.12; genus=9605; reverse_error=0; species=9606; strand=D; Homo sapiens BAC clone RP11-459C22 from 2, co…
ctagccataaactctaatagttacattaacaaaaacagtcgccagagtactacaacagct
taaaattcaaagaacttggtggtgctttatatccct
>AC013437 count=2; merged_taxid={9606: 2}; species_name=Homo sapiens; family=9604; family_name=Hominidae; scientific_name=Homo sapiens; reverse_match=TAGAACAGGCTCCTCTAG; taxid=9606; rank=species; forward_error=1; forward_tm=36.23; genus_name=Homo; forward_match=GATTAGATACCCAACTATGC; reverse_tm=53.22; genus=9605; reverse_error=0; species=9606; strand=R; Homo sapiens BAC clone RP11-190J23 from 2, c…
ttagccctaaactataatagttaaattaacaaaacaatttaccagaatactacaagcaac
aggttaaaactcaaaggacttggcagtgctttatatccat
>AC021451 count=3; merged_taxid={9606: 3}; species_name=Homo sapiens; family=9604; family_name=Hominidae; scientific_name=Homo sapiens; reverse_match=TAGAACAGGATCCTCTAG; taxid=9606; rank=species; forward_error=0; forward_tm=46.0; genus_name=Homo; forward_match=GATTAGATACCCCACTATGC; reverse_tm=47.18; genus=9605; reverse_error=1; species=9606; strand=R; Homo sapiens chromosome 8, clone RP11-101E19,…
ttacccctaaactctaatagttacatttaaaaaaaaatttgccagaatactaccagcaac
agctaaaaactcaaaggatttgatgctgcttatatccct
>AC024248 count=2; merged_taxid={9606: 2}; species_name=Homo sapiens; family=9604; family_name=Hominidae; scientific_name=Homo sapiens; reverse_match=TAGAACAGGCTCCTCTAG; taxid=9606; rank=species; forward_error=0; forward_tm=51.53; genus_name=Homo; forward_match=GATTAGATACCCCACTATGC; reverse_tm=51.12; genus=9605; reverse_error=0; species=9606; strand=D; Homo sapiens BAC clone RP11-659O3 from 4, co…
ttagccctaaactctaatagttacattgagaaaaccattcgccagagtactacaagcaac
agcttaaaactcaaaggacttggcggtgctttatatccct
>AC025627 count=2; merged_taxid={9606: 2}; species_name=Homo sapiens; family=9604; family_name=Hominidae; scientific_name=Homo sapiens; reverse_match=TAGAACAGGCTCCTCTAG; taxid=9606; rank=species; forward_error=1; forward_tm=46.12; genus_name=Homo; forward_match=GATTAGATAACCCACTATGC; reverse_tm=51.12; genus=9605; reverse_error=0; species=9606; strand=D; Homo sapiens chromosome 17, clone RP11-1113L…
ttagccctaaactctaatagttacattaacaaaaccattcgccagagtactacaagcaac
agcttaaaactcaaaggacttggcagtgctttatatccct
>AC062033 count=2; merged_taxid={9606: 2}; species_name=Homo sapiens; family=9604; family_name=Hominidae; scientific_name=Homo sapiens; reverse_match=TAGAACAGGCTCCTCTAG; taxid=9606; rank=species; forward_error=0; genus_name=Homo; forward_match=GATTAGATACCCCACTATGC; genus=9605; reverse_error=0; species=9606; Homo sapiens BAC clone RP11-544E11 from 2, complete sequence
ttagttctaaacccaaatagttcaaccaacaaaactattcaccagagtactacaagcaac
agcttaagactcaaaagacttggcagtgctttatatccct
>AC063927 count=4; merged_taxid={9606: 4}; species_name=Homo sapiens; family=9604; family_name=Hominidae; scientific_name=Homo sapiens; reverse_match=TACAACAGGCTCCTCTAG; taxid=9606; rank=species; genus_name=Homo; genus=9605; reverse_error=1; species=9606; Homo sapiens 3 BAC RP11-52L11 (Roswell Park Cancer Institute Human BAC Library) complete sequence
ttagccctaaacccagatagttaaattaacaaaactactcgccagagtactacaaacaac
agcttaaaactcaaaggacttggcagtgctttatatccct
>AC074322 count=2; merged_taxid={9606: 2}; species_name=Homo sapiens; family=9604; family_name=Hominidae; scientific_name=Homo sapiens; reverse_match=TAGAACCGGCTCCTCTAG; taxid=9606; rank=species; forward_error=1; forward_tm=46.57; genus_name=Homo; forward_match=GATTAGAAACCCCACTATGC; reverse_tm=42.67; genus=9605; reverse_error=1; species=9606; strand=D; Homo sapiens chromosome 10 clone RP11-168O22…
ttacacaaatagttatattaacaagactgttcgccagagtactacatgcagcagcttaaa
actcaaaggacttggcggtgctttatagcctt
>AC090204 count=2; merged_taxid={9606: 2}; species_name=Homo sapiens; family=9604; family_name=Hominidae; scientific_name=Homo sapiens; reverse_match=TAGAACAGGCTCCTCTAG; taxid=9606; rank=species; forward_error=3; forward_tm=40.88; genus_name=Homo; forward_match=GATTAGATACCCCACTAGAG; reverse_tm=51.12; genus=9605; reverse_error=0; species=9606; strand=D; Homo sapiens chromosome 8, clone RP11-11N9, …
ttacattaacaaaaccatttgcctgagcaacagcttaaaactcaaaggacttggcagtgc
tttatatccct
>AC091134 count=6; merged_taxid={9606: 6}; species_name=Homo sapiens; family=9604; family_name=Hominidae; scientific_name=Homo sapiens; reverse_match=TAGAACAGGCTCCTCTAG; taxid=9606; rank=species; forward_error=0; genus_name=Homo; forward_match=GATTAGATACCCCACTATGC; genus=9605; reverse_error=0; species=9606; Homo sapiens chromosome 17, clone RP11-646F1, complete sequence
tcagccctaaacttcaacagttaaatcaacaaaactgctcgccagaacactaggagcaac
agcttaaaactcaaaggacctggcggtgcttcacatccct
>AC092107 count=1; merged_taxid={9606: 1}; species_name=Homo sapiens; family=9604; family_name=Hominidae; scientific_name=Homo sapiens; reverse_match=TAGAACAGGCTCCTTTAG; taxid=9606; genus_name=Homo; forward_error=2; forward_tm=36.65; rank=species; seq_length_ori=137617; forward_match=GAGTAGATACCCCGCTATGC; reverse_tm=46.1; genus=9605; reverse_error=1; species=9606; strand=R; Homo sapiens BAC clone…
ttaaccctaaactcgaacagttagatcaacaaaactgttcgccagaacactacaagcaac
agcttaaaactcaaaggacttggccatgctttatatccct
>AC092156 count=2; merged_taxid={9606: 2}; species_name=Homo sapiens; family=9604; family_name=Hominidae; scientific_name=Homo sapiens; reverse_match=TAGAACAGGCCCCTCTAG; taxid=9606; rank=species; forward_error=3; forward_tm=22.85; genus_name=Homo; forward_match=GATTAGATATCCCATCATGC; reverse_tm=45.24; genus=9605; reverse_error=1; species=9606; strand=R; Homo sapiens BAC clone RP11-326J14 from 2, c…
ttagccctaaactataatagttaaattaacaaaattatttgccggaatactacaagcaag
aacttaaaattaaaaggacttggcggtgctttatatccct
>AC097526 count=2; merged_taxid={9606: 2}; species_name=Homo sapiens; family=9604; family_name=Hominidae; scientific_name=Homo sapiens; reverse_match=TAGAACAAGCTCCTTTAG; taxid=9606; rank=species; forward_error=1; forward_tm=38.47; genus_name=Homo; forward_match=GATTAGATACACCACTATGC; reverse_tm=34.67; genus=9605; reverse_error=2; species=9606; strand=R; Homo sapiens BAC clone RP11-627H22 from 4, c…
ttagccctaaactctaatagttatattaacaaaaccattcaccagagtaccacaagcaac
agcttaaaactcaaaggacttggcggtgctttatatccct
>AC104629 count=1; merged_taxid={9606: 1}; species_name=Homo sapiens; family=9604; family_name=Hominidae; scientific_name=Homo sapiens; reverse_match=TAGAACAGGCTCCTTTAG; taxid=9606; genus_name=Homo; forward_error=3; forward_tm=20.0; rank=species; seq_length_ori=158224; forward_match=GTTTTGACACCCCACTATGC; reverse_tm=46.1; genus=9605; reverse_error=1; species=9606; strand=R; Homo sapiens 3 BAC RP11…
ttagccttaaacttaaataatttaacaaacaaaattattcaccagagtattacaagcaag
agcttaaaactcaaaggacatggccaaggtttatactcct
>AC105183 count=3; merged_taxid={9606: 3}; species_name=Homo sapiens; family=9604; family_name=Hominidae; scientific_name=Homo sapiens; reverse_match=TAGAACAGGTTCCTCTAG; taxid=9606; rank=species; forward_error=0; forward_tm=46.0; genus_name=Homo; forward_match=GATTAGATACCCCACTATGC; reverse_tm=46.03; genus=9605; reverse_error=1; species=9606; strand=R; Homo sapiens chromosome 18, clone RP11-348C8,…
ttagccctaaacccaagtagttaaattaacaaaactattcaccagagaactacaagccac
agcttaaaactacttggcggtgctttatatcctt
>AC105921 count=2; merged_taxid={9606: 2}; species_name=Homo sapiens; family=9604; family_name=Hominidae; scientific_name=Homo sapiens; reverse_match=TAGAACAGGCTCCTCTAG; taxid=9606; rank=species; forward_error=2; forward_tm=42.49; genus_name=Homo; forward_match=GATTAGATACCCCACTACAC; reverse_tm=53.22; genus=9605; reverse_error=0; species=9606; strand=R; Homo sapiens BAC clone RP11-541F21 from 2, c…
ttagccctaaagtcgaatagttacattaacaaaaccattcgccagactactacaagcaac
agcttaaaactcaaaggacttggcggtgctttacatccct
>AC132822 count=1; merged_taxid={9606: 1}; species_name=Homo sapiens; family=9604; family_name=Hominidae; scientific_name=Homo sapiens; reverse_match=TAGAACAGGCTCCTCTAG; taxid=9606; genus_name=Homo; forward_error=0; forward_tm=51.53; rank=species; seq_length_ori=133778; forward_match=GATTAGATACCCCACTATGC; reverse_tm=51.12; genus=9605; reverse_error=0; species=9606; strand=D; Homo sapiens chromoso…
tcagccctaatcttcaacagttaaatcaacaaaactgctcgccagaacactaggagcaac
agcttaaaactcaaaggacctggcggtgcttcacatccct
>AC134878 count=3; merged_taxid={9606: 3}; species_name=Homo sapiens; family=9604; family_name=Hominidae; scientific_name=Homo sapiens; reverse_match=TAGAACAGGCTCCTTTAG; taxid=9606; rank=species; forward_error=3; genus_name=Homo; forward_match=GAGAAGATACCCCGCTATGC; genus=9605; reverse_error=1; species=9606; Homo sapiens BAC clone RP11-131M6 from Y, complete sequence
ttaaccctaaactcgaatagttagatcaacaaaactgttcgccagaacactacaagcaac
agcttaaaactcaaaggactttgcggtgctttacatccct
>AC138772 count=1; merged_taxid={9606: 1}; species_name=Homo sapiens; family=9604; family_name=Hominidae; scientific_name=Homo sapiens; reverse_match=TAGAACAGCCTCCTTTAG; taxid=9606; genus_name=Homo; forward_error=2; forward_tm=36.65; rank=species; seq_length_ori=213227; forward_match=GAGTAGATACCCCGCTATGC; reverse_tm=31.91; genus=9605; reverse_error=2; species=9606; strand=R; Homo sapiens BAC clon…
ttaactctaaactcgaatagttagatcaacaaaactgttcaccagaacactacaagcaac
agcttaaaactcaaaggacttggcggtgctttatatccct
>AC138776 count=6; merged_taxid={9606: 6}; species_name=Homo sapiens; family=9604; family_name=Hominidae; scientific_name=Homo sapiens; reverse_match=TAGAACAGGCTCCTTTAG; taxid=9606; rank=species; forward_error=2; genus_name=Homo; forward_match=GAGTAGATACCCCGCTATGC; genus=9605; reverse_error=1; species=9606; Homo sapiens BAC clone RP11-1277N13 from UL, complete sequence
ttaactctaaactcgaatagttagatcaacaaaactgttggccagaacactacaagcaac
agcttaaaactcaaaggacttggcggtgctttatagccct
>AC138777 count=9; merged_taxid={9598: 2, 9606: 7}; species_name=###; family=9604; family_name=Hominidae; scientific_name=Homininae; taxid=207598; rank=subfamily; forward_error=2; genus_name=###; forward_match=GAGTAGATACCCCGCTATGC; genus=-1; species=-1; Homo sapiens BAC clone RP11-1220P14 from 2, complete sequence
ttaactctaaactcgaatagttagatcaacaaaactgttcgccagaacactacaagcaac
agcttaaaactcaaaggacttggcggtgctttatatccct
>AC231380 count=11; merged_taxid={9598: 3, 9606: 8}; species_name=###; family=9604; family_name=Hominidae; scientific_name=Homininae; reverse_match=TAGAACAGGCTCCTCTAG; taxid=207598; rank=subfamily; forward_error=1; genus_name=###; forward_match=GATTAGATACCCCACTAGGC; genus=-1; reverse_error=0; species=-1; Homo sapiens BAC clone RP11-114B6 from chromosome 7, complete sequence
ttagccctaaactccaatagttaaatcaacaaaactattccccagaacactacaagcaat
agcttaaaactcaaaggacttggcagtgctttatatccct
>AC237676 count=1; merged_taxid={9606: 1}; species_name=Homo sapiens; family=9604; family_name=Hominidae; scientific_name=Homo sapiens; reverse_match=TAGAACAGGCTCCTTTAG; taxid=9606; genus_name=Homo; forward_error=2; forward_tm=36.65; rank=species; seq_length_ori=168472; forward_match=GAGTAGATACCCCGCTATGC; reverse_tm=46.1; genus=9605; reverse_error=1; species=9606; strand=R; Homo sapiens BAC clone…
ttaaccctaaactcgaatagttagatcaacaaaactgttcgccagaacactacaagcaac
agcttaaaactcaaaggacttggcagtgctttatatccct
>AC239395 count=3; merged_taxid={9606: 3}; species_name=Homo sapiens; family=9604; family_name=Hominidae; scientific_name=Homo sapiens; reverse_match=TAGAACAGGGTCCTCTAG; taxid=9606; rank=species; forward_error=1; genus_name=Homo; forward_match=GATGAGATACCCCACTATGC; genus=9605; reverse_error=1; species=9606; Homo sapiens BAC clone RP11-461G3 from chromosome x, complete sequence
ttagctataaactcaaataatttaacaaacaaaattattcaccagagtatgacaagcaat
agcttaaaactcaaaggacatggcggtgctttacatccct
>AC241530 count=2; merged_taxid={9606: 2}; species_name=Homo sapiens; family=9604; family_name=Hominidae; scientific_name=Homo sapiens; reverse_match=TAGAACAGGCTCCTTTAG; taxid=9606; rank=species; forward_error=2; genus_name=Homo; forward_match=GAGTAGATACCCCGCTATGC; genus=9605; reverse_error=1; species=9606; Homo sapiens FOSMID clone ABC16-1701B8 from chromosome 4, complete sequence
ttaaccctaaactcgaatagttagatcaacaaaactgttcgccagaacactacaagcaac
agcttaaaactcaaaggacttggcggtgctttacatccct
>AC256206 count=2; merged_taxid={9606: 2}; species_name=Homo sapiens; family=9604; family_name=Hominidae; scientific_name=Homo sapiens; reverse_match=TAGAACAGCCTCCTTTAG; taxid=9606; rank=species; forward_error=3; forward_tm=26.68; genus_name=Homo; forward_match=GAGTAGATACCCCGCTCTGC; reverse_tm=31.91; genus=9605; reverse_error=2; species=9606; strand=R; Homo sapiens BAC clone CH17-358O3 from chrom…
ttaactctaaactcgaatagttagatcaacaaaactgttcgccagaacactacaagcaac
agcttaagactcaaaggacttggcggtgctttatatccct
>AC256229 count=2; merged_taxid={9606: 2}; species_name=Homo sapiens; family=9604; family_name=Hominidae; scientific_name=Homo sapiens; reverse_match=TAGAACAGGCTCCTTTAG; taxid=9606; rank=species; forward_error=2; genus_name=Homo; forward_match=GAGTAGATACCCCGCTATGC; genus=9605; reverse_error=1; species=9606; Homo sapiens BAC clone CH17-106I20 from chromosome 9, complete sequence
ttaaccctaaactcgaatagttagatcaacaaaactgttcaccagaacactacaagcaac
agcttaaaactcaaaggacttggcggtgctttatatccct
>AF347011 count=276; merged_taxid={9606: 276}; species_name=Homo sapiens; family=9604; family_name=Hominidae; scientific_name=Homo sapiens; reverse_match=CAGAACAGGCTCCTCTAG; taxid=9606; rank=species; forward_error=0; forward_tm=51.53; genus_name=Homo; forward_match=GATTAGATACCCCACTATGC; reverse_tm=48.3; genus=9605; reverse_error=1; species=9606; strand=D; Homo sapiens mitochondrion, complete geno…
ttagccctaaacctcaacagttaaaccaacaaaactgctcgccagaacactacgagccac
agcttaaaactcaaaggacctggcggtgcttcatatccct
>AF363578 count=3; merged_taxid={9606: 3}; species_name=Homo sapiens; family=9604; family_name=Hominidae; scientific_name=Homo sapiens; reverse_match=TGAACCAGGCTCCTCTAG; taxid=9606; rank=species; forward_error=2; forward_tm=37.72; genus_name=Homo; forward_match=GATTAAATACCCCACTATGT; reverse_tm=24.76; genus=9605; reverse_error=3; species=9606; strand=D; Homo sapiens ATPase H+ transporting lysosoma…
ttagccataaacttaaagttattcactagagtactatcagcaacagcttaaaactcaaag
gacttggtggtatggtgtttccatccccc
>AF382005 count=1536; merged_taxid={9606: 1536}; species_name=Homo sapiens; family=9604; family_name=Hominidae; scientific_name=Homo sapiens; reverse_match=CAGAACAGGCTCCTCTAG; taxid=9606; rank=species; forward_error=0; forward_tm=51.53; genus_name=Homo; forward_match=GATTAGATACCCCACTATGC; reverse_tm=48.3; genus=9605; reverse_error=1; species=9606; strand=D; Homo sapiens haplotype K mitochondrion,…
ttagccctaaacctcaacagttaaatcaacaaaactgctcgccagaacactacgagccac
agcttaaaactcaaaggacctggcggtgcttcatacccct
>AF382008 count=163; merged_taxid={9606: 163}; species_name=Homo sapiens; family=9604; family_name=Hominidae; scientific_name=Homo sapiens; reverse_match=CAGAACAGGCTCCTCTAG; taxid=9606; rank=species; forward_error=0; forward_tm=51.53; genus_name=Homo; forward_match=GATTAGATACCCCACTATGC; reverse_tm=48.3; genus=9605; reverse_error=1; species=9606; strand=D; Homo sapiens haplotype U6 mitochondrion, …
ttagccctaaacctcaacagttaaatcaacaaaactgctcgccagaacactacgagccac
agcttaaaactcaaaggacctggcggtgcttcatatcccc
>AF402806 count=2; merged_taxid={9606: 2}; species_name=Homo sapiens; family=9604; family_name=Hominidae; scientific_name=Homo sapiens; taxid=9606; rank=species; forward_error=2; genus_name=Homo; forward_match=GAGTAGATACCCCGCTATGC; genus=9605; species=9606; Homo sapiens PAC 659M14 low-copy repeat chAB4/NF1 pericentromeric region
ttaactctaaactcaaatagttagatcaaaaaaactgttcgccagaacactacaagcaac
agcttaaaactcaaaggacttggcggtgctttatatccct
>AL109955 count=2; merged_taxid={9606: 2}; species_name=Homo sapiens; family=9604; family_name=Hominidae; scientific_name=Homo sapiens; reverse_match=TAGAACAGGCTCCTCTAG; taxid=9606; rank=species; forward_error=1; forward_tm=38.29; genus_name=Homo; forward_match=GATTAGATACCCCTCTATGC; reverse_tm=53.22; genus=9605; reverse_error=0; species=9606; strand=R; Human DNA sequence from clone RP4-800J21 on …
ttagccctaaaccctaacagttacattaacaaaaccattcgccagagtactacaagcaac
aatttaaaactcaaaggacttggtggtgctttatatccct
>AL158819 count=2; merged_taxid={9606: 2}; species_name=Homo sapiens; family=9604; family_name=Hominidae; scientific_name=Homo sapiens; reverse_match=TAGAACAGGCTCCTCTAG; taxid=9606; rank=species; forward_error=0; forward_tm=46.0; genus_name=Homo; forward_match=GATTAGATACCCCACTATGC; reverse_tm=53.22; genus=9605; reverse_error=0; species=9606; strand=R; Human DNA sequence from clone RP11-382F24 on …
ttagccctaaaccctgatagttacattaacaaaaccattcgccagagtagtacaagcaac
agcttaaaactcaaaggacttggcgttgctttatatccct
>AL355887 count=3; merged_taxid={9606: 3}; species_name=Homo sapiens; family=9604; family_name=Hominidae; scientific_name=Homo sapiens; reverse_match=TAGAACAGGCTTCTCTAG; taxid=9606; rank=species; forward_error=1; forward_tm=41.6; genus_name=Homo; forward_match=GATTAGATACCCCACTGTGC; reverse_tm=46.54; genus=9605; reverse_error=1; species=9606; strand=R; Human chromosome 14 DNA sequence BAC R-179O11…
ttagccctaaactctagtagttacattaacaaaaccattcgtcagaatactacgagcaac
agcttaaaactcaaaggacctggcagttctttatatccct
>AL590396 count=2; merged_taxid={9606: 2}; species_name=Homo sapiens; family=9604; family_name=Hominidae; scientific_name=Homo sapiens; reverse_match=TAGAACAGGCTGCTCTAG; taxid=9606; rank=species; forward_error=2; forward_tm=33.62; genus_name=Homo; forward_match=GATTAGATAACCCACTGTGC; reverse_tm=48.54; genus=9605; reverse_error=1; species=9606; strand=R; Human DNA sequence from clone RP11-193H5 on …
ttagccctaagctctaatagttaaactaacaaaaccattcgccagaatactgcaagcaac
agcttaaaattcaaaggacttggaggtactttatacccct
>AL590407 count=2; merged_taxid={9606: 2}; species_name=Homo sapiens; family=9604; family_name=Hominidae; scientific_name=Homo sapiens; reverse_match=TAGAACAGCCTCCTCTAG; taxid=9606; rank=species; forward_error=1; forward_tm=44.75; genus_name=Homo; forward_match=GATTAGATACCCTACTATGC; reverse_tm=37.52; genus=9605; reverse_error=1; species=9606; strand=D; Human DNA sequence from clone RP11-522L3 on …
ttagccataaacttaaataactgaataaagttatttgccagagtactactaccagcaaca
gcctaaatctcagaggatttggcagtgctttatattcct
>AP002829 count=1; merged_taxid={9606: 1}; species_name=Homo sapiens; family=9604; family_name=Hominidae; scientific_name=Homo sapiens; reverse_match=TAGAACAGGCTCCCCTAG; taxid=9606; genus_name=Homo; forward_error=1; forward_tm=40.76; rank=species; seq_length_ori=182389; forward_match=GGTTAGATACCCCACTATGC; reverse_tm=45.24; genus=9605; reverse_error=1; species=9606; strand=R; Homo sapiens genomic …
ttagccctaaactataatagttatattaacaaaaccattcaccagaatactagaagcaat
agcttaaaactcaaaggacttggcggtgctttatatccct
>AP003461 count=2; merged_taxid={9606: 2}; species_name=Homo sapiens; family=9604; family_name=Hominidae; scientific_name=Homo sapiens; reverse_match=TAGAACAGGCTCCCCTAG; taxid=9606; rank=species; forward_error=1; forward_tm=40.76; genus_name=Homo; forward_match=GGTTAGATACCCCACTATGC; reverse_tm=45.24; genus=9605; reverse_error=1; species=9606; strand=R; Homo sapiens genomic DNA, chromosome 11q clo…
ttagccctaaactataatagttatattaacaaaaccattcgccagaatactagaagcaat
agcttaaaactcaaaggacttggcggtgctttatatccct
>AP008250 count=382; merged_taxid={9606: 382}; species_name=Homo sapiens; family=9604; family_name=Hominidae; scientific_name=Homo sapiens; reverse_match=CAGAACAGGCTCCTCTAG; taxid=9606; rank=species; forward_error=0; forward_tm=51.53; genus_name=Homo; forward_match=GATTAGATACCCCACTATGC; reverse_tm=48.3; genus=9605; reverse_error=1; species=9606; strand=D; Homo sapiens mitochondrial DNA, complete …
ttagccctaaaccccaacagttaaatcaacaaaactgctcgccagaacactacgagccac
agcttaaaactcaaaggacctggcggtgcttcatatccct
>AP008321 count=3; merged_taxid={9606: 3}; species_name=Homo sapiens; family=9604; family_name=Hominidae; scientific_name=Homo sapiens; reverse_match=CAGAACAGGCTCCTCTAG; taxid=9606; rank=species; forward_error=0; forward_tm=51.53; genus_name=Homo; forward_match=GATTAGATACCCCACTATGC; reverse_tm=48.3; genus=9605; reverse_error=1; species=9606; strand=D; Homo sapiens mitochondrial DNA, complete geno…
ttagccctaaacctcaacagttaaatcaacaaaactgctcgccagaacactacgggccac
agcttaaaactcaaaggacctggcggtgcttcatatccct
>AP008432 count=1; merged_taxid={9606: 1}; species_name=Homo sapiens; family=9604; family_name=Hominidae; scientific_name=Homo sapiens; reverse_match=CAGAACAGGCTCCTCTAG; taxid=9606; genus_name=Homo; forward_error=0; forward_tm=51.53; rank=species; seq_length_ori=16570; forward_match=GATTAGATACCCCACTATGC; reverse_tm=48.3; genus=9605; reverse_error=1; species=9606; strand=D; Homo sapiens mitochondr…
ttagccctaaacctcaacagttaagtcaacaaaactgctcgccagaacactacgggccac
agcttaaaactcaaaggacctggcggtgcttcatatccct
>AP008639 count=59; merged_taxid={9606: 59}; species_name=Homo sapiens; family=9604; family_name=Hominidae; scientific_name=Homo sapiens; reverse_match=CAGAACAGGCTCCTCTAG; taxid=9606; rank=species; forward_error=0; forward_tm=51.53; genus_name=Homo; forward_match=GATTAGATACCCCACTATGC; reverse_tm=48.3; genus=9605; reverse_error=1; species=9606; strand=D; Homo sapiens mitochondrial DNA, complete ge…
tcagccctaaacctcaacagttaaatcaacaaaactgctcgccagaacactacgagccac
agcttaaaactcaaaggacctggcggtgcttcatatccct
>AY255166 count=1; merged_taxid={9606: 1}; species_name=Homo sapiens; family=9604; family_name=Hominidae; scientific_name=Homo sapiens; reverse_match=CAGAACAGGCTCCTCTAG; taxid=9606; genus_name=Homo; forward_error=0; forward_tm=51.53; rank=species; seq_length_ori=16566; forward_match=GATTAGATACCCCACTATGC; reverse_tm=48.3; genus=9605; reverse_error=1; species=9606; strand=D; Homo sapiens isolate WH…
ttagccctaaacctcaacagttaaatcaacaaaactgctcgccagaacactacgagccac
agcttaaaactcaaggacctggcggtgcttcatatccct
>AY495190 count=8; merged_taxid={9606: 8}; species_name=Homo sapiens; family=9604; family_name=Hominidae; scientific_name=Homo sapiens; reverse_match=CAGAACAGGCTCCTCTAG; taxid=9606; rank=species; forward_error=0; forward_tm=51.53; genus_name=Homo; forward_match=GATTAGATACCCCACTATGC; reverse_tm=48.3; genus=9605; reverse_error=1; species=9606; strand=D; Homo sapiens isolate H7-03 mitochondrion, com…
ttagccctaaacctcaacagttgaatcaacaaaactgctcgccagaacactacgagccac
agcttaaaactcaaaggacctggcggtgcttcatatccct
>AY714047 count=43; merged_taxid={9606: 43}; species_name=Homo sapiens; family=9604; family_name=Hominidae; scientific_name=Homo sapiens; reverse_match=CAGAACAGGCTCCTCTAG; taxid=9606; rank=species; forward_error=0; forward_tm=51.53; genus_name=Homo; forward_match=GATTAGATACCCCACTATGC; reverse_tm=48.3; genus=9605; reverse_error=1; species=9606; strand=D; Homo sapiens isolate C31 mitochondrion, com…
ttagccctaaacctcaacagttaaatcaacaaaactgctcgccagaacactacgagccac
agcttaaaactcaaaggacctggcggtgctttatatccct
>AY738960 count=28; merged_taxid={9606: 28}; species_name=Homo sapiens; family=9604; family_name=Hominidae; scientific_name=Homo sapiens; reverse_match=CAGAACAGGCTCCTCTAG; taxid=9606; rank=species; forward_error=0; forward_tm=51.53; genus_name=Homo; forward_match=GATTAGATACCCCACTATGC; reverse_tm=48.3; genus=9605; reverse_error=1; species=9606; strand=D; Homo sapiens isolate Tor21(ZE620) mitochond…
ttagccctaaacctcaacagttagatcaacaaaactgctcgccagaacactacgagccac
agcttaaaactcaaaggacctggcggtgcttcatatccct
>BX119964 count=3; merged_taxid={9606: 3}; species_name=Homo sapiens; family=9604; family_name=Hominidae; scientific_name=Homo sapiens; reverse_match=TAGAACAGTCTCCTCTAG; taxid=9606; rank=species; forward_error=2; forward_tm=41.21; genus_name=Homo; forward_match=GATTAGATGCCCCACTCTGC; reverse_tm=37.64; genus=9605; reverse_error=1; species=9606; strand=D; Human DNA sequence from clone RP1-267M5 on c…
ttagccatacgctcaaataatttaacaaaaaaattatacaccagcgtactacaagcaata
gcttaaaaatcaaaggaattcatggtgctttacatcctt
>DQ246813 count=1; merged_taxid={9606: 1}; species_name=Homo sapiens; family=9604; family_name=Hominidae; scientific_name=Homo sapiens; reverse_match=CAGAACAGGCTCCTCTAG; taxid=9606; genus_name=Homo; forward_error=0; forward_tm=51.53; rank=species; seq_length_ori=16569; forward_match=GATTAGATACCCCACTATGC; reverse_tm=48.3; genus=9605; reverse_error=1; species=9606; strand=D; Homo sapiens isolate IN…
ttagccctaaacctcaacagttaaatcaacaaaactgctcgccagaacactacgagccac
agcttaagactcaaaggacctggcggtgcttcatatccct
>DQ304949 count=3; merged_taxid={9606: 3}; species_name=Homo sapiens; family=9604; family_name=Hominidae; scientific_name=Homo sapiens; reverse_match=CAGAACAGGCTCCTCTAG; taxid=9606; rank=species; forward_error=0; forward_tm=51.53; genus_name=Homo; forward_match=GATTAGATACCCCACTATGC; reverse_tm=48.3; genus=9605; reverse_error=1; species=9606; strand=D; Homo sapiens isolate L2a-4-09 mitochondrion, …
ttagccctaaacctcaacagttaaatcaacaaaactgctcgccagaacactacgagccac
agcttaaaactcaaaggacctggcggtgcctcatatccct
>DQ404442 count=27; merged_taxid={9606: 27}; species_name=Homo sapiens; family=9604; family_name=Hominidae; scientific_name=Homo sapiens; reverse_match=CAGAACAGGCTCCTCTAG; taxid=9606; rank=species; forward_error=0; forward_tm=51.53; genus_name=Homo; forward_match=GATTAGATACCCCACTATGC; reverse_tm=48.3; genus=9605; reverse_error=1; species=9606; strand=D; Homo sapiens isolate AUR6 mitochondrion, co…
ttagccctaaacctcaacagttaaatcaacaaaactgctcgccagaacactacgagccac
agcttaaaactcaaaggacctggcggtgcttcacatccct
>EF093554 count=60; merged_taxid={37011: 5, 9597: 28, 9606: 27}; species_name=###; family=9604; family_name=Hominidae; scientific_name=Homininae; reverse_match=CAGAACAGGCTCCTCTAG; taxid=207598; genus_name=###; forward_error=0; forward_tm=51.53; rank=subfamily; forward_match=GATTAGATACCCCACTATGC; reverse_tm=48.3; genus=-1; reverse_error=1; species=-1; strand=D; Homo sapiens isolate SL003 mitochond…
ttagccctaaacctcaacagttaaattaacaaaactgctcgccagaacactacgagccac
agcttaaaactcaaaggacctggcggtgcttcatatccct
>EF153788 count=20; merged_taxid={9597: 6, 9606: 14}; species_name=###; family=9604; family_name=Hominidae; scientific_name=Homininae; reverse_match=CAGAACAGGCTCCTCTAG; taxid=207598; rank=subfamily; forward_error=0; forward_tm=51.53; genus_name=###; forward_match=GATTAGATACCCCACTATGC; reverse_tm=48.3; genus=-1; reverse_error=1; species=-1; strand=D; Homo sapiens isolate Buryat_412 mitochondrion, …
ttagccctaaacttcaacagttaaatcaacaaaactgctcgccagaacactacgagccac
agcttaaaactcaaaggacctggcggtgcttcatatccct
>EU007893 count=1; merged_taxid={9606: 1}; species_name=Homo sapiens; family=9604; family_name=Hominidae; scientific_name=Homo sapiens; reverse_match=CAGAACAGGCTCCTCTAG; taxid=9606; genus_name=Homo; forward_error=0; forward_tm=51.53; rank=species; seq_length_ori=16569; forward_match=GATTAGATACCCCACTATGC; reverse_tm=48.3; genus=9605; reverse_error=1; species=9606; strand=D; Homo sapiens isolate 22…
ttagccctaaaccccaacagttaaattaacaaaactgctcgccagaacactacgagccac
agcttaaaactcaaaggacctggcggtgcttcatatccct
>EU092941 count=6; merged_taxid={9606: 6}; species_name=Homo sapiens; family=9604; family_name=Hominidae; scientific_name=Homo sapiens; reverse_match=CAGAACAGGCTCCTCTAG; taxid=9606; rank=species; forward_error=0; forward_tm=51.53; genus_name=Homo; forward_match=GATTAGATACCCCACTATGC; reverse_tm=48.3; genus=9605; reverse_error=1; species=9606; strand=D; Homo sapiens isolate L606 mitochondrion, comp…
ttagccctaaacctcaacagttaagtcaacaaaactgctcgccagaacactacgagccac
agcttaaaactcaaaggacctggcggtgcttcatatccct
>EU600365 count=1; merged_taxid={9606: 1}; species_name=Homo sapiens; family=9604; family_name=Hominidae; scientific_name=Homo sapiens; reverse_match=CAGAACAGGCTCCTCTAG; taxid=9606; genus_name=Homo; forward_error=0; forward_tm=51.53; rank=species; seq_length_ori=16574; forward_match=GATTAGATACCCCACTATGC; reverse_tm=48.3; genus=9605; reverse_error=1; species=9606; strand=D; Homo sapiens isolate Dr…
ttagccctaaacctcaacagttaaatcaacaaaactgctcgccagaacactacgagccac
tgcttaaaactcaaaggacctggcggtgcttcatacccct
>FJ348175 count=11; merged_taxid={9606: 11}; species_name=Homo sapiens; family=9604; family_name=Hominidae; scientific_name=Homo sapiens; reverse_match=CAGAACAGGCTCCTCTAG; taxid=9606; rank=species; forward_error=0; forward_tm=51.53; genus_name=Homo; forward_match=GATTAGATACCCCACTATGC; reverse_tm=48.3; genus=9605; reverse_error=1; species=9606; strand=D; Homo sapiens isolate ST005 mitochondrion, c…
ttagccctaaacctcaacagttaaatcaacaaaactgctcgccagaacactacgagccac
agcttaaaactcaaaggacctggcggtgcttcacacccct
>FJ380216 count=5; merged_taxid={9606: 5}; species_name=Homo sapiens; family=9604; family_name=Hominidae; scientific_name=Homo sapiens; reverse_match=CAGAACAGGCTCCTCTAG; taxid=9606; rank=species; forward_error=0; forward_tm=51.53; genus_name=Homo; forward_match=GATTAGATACCCCACTATGC; reverse_tm=48.3; genus=9605; reverse_error=1; species=9606; strand=D; Homo sapiens isolate PBH81 mitochondrion, com…
ttagccctaaacctcaacagttaaatcaacaaaactgctcgccagaacactacgagccac
agcttaaaactcaaaggacttggcggtgcttcatatccct
>FJ383331 count=1; merged_taxid={9606: 1}; species_name=Homo sapiens; family=9604; family_name=Hominidae; scientific_name=Homo sapiens; reverse_match=CAGAACAGGCTCCTCTAG; taxid=9606; genus_name=Homo; forward_error=0; forward_tm=51.53; rank=species; seq_length_ori=16571; forward_match=GATTAGATACCCCACTATGC; reverse_tm=48.3; genus=9605; reverse_error=1; species=9606; strand=D; Homo sapiens isolate GL…
tcagccctaaacctcaacagttaaatcaacaaaactgctcgccagaacactacgagccac
agcttaaaactcaaaggacctggcggtgcttcatatcctt
>GU592047 count=1; merged_taxid={9606: 1}; species_name=Homo sapiens; family=9604; family_name=Hominidae; scientific_name=Homo sapiens; reverse_match=CAGAACAGGCTCCTCTAG; taxid=9606; genus_name=Homo; forward_error=0; forward_tm=51.53; rank=species; seq_length_ori=16569; forward_match=GATTAGATACCCCACTATGC; reverse_tm=48.3; genus=9605; reverse_error=1; species=9606; strand=D; Homo sapiens isolate LC…
ttagccctaaacctcaacagttaaatcaacaaaactgcycgccagaacactacgagccac
agcttaaaactcaaaggacctggcggtgcttcatatccct
>GU733801 count=5; merged_taxid={9606: 5}; species_name=Homo sapiens; family=9604; family_name=Hominidae; scientific_name=Homo sapiens; reverse_match=CAGAACAGGCTCCTCTAG; taxid=9606; rank=species; forward_error=0; forward_tm=51.53; genus_name=Homo; forward_match=GATTAGATACCCCACTATGC; reverse_tm=48.3; genus=9605; reverse_error=1; species=9606; strand=D; Homo sapiens isolate Sur12 mitochondrion, com…
ttagccctaaacctcaacagttaaatcaacaaaactgctcgccagaacactacgagccac
agcttaaaactcaaaggacctggcggngcttcatatccct
>HE576980 count=1; merged_taxid={9606: 1}; species_name=Homo sapiens; family=9604; family_name=Hominidae; scientific_name=Homo sapiens; reverse_match=CAGAACAGGCTCCTCTAG; taxid=9606; genus_name=Homo; forward_error=0; forward_tm=51.53; rank=species; seq_length_ori=16569; forward_match=GATTAGATACCCCACTATGC; reverse_tm=48.3; genus=9605; reverse_error=1; species=9606; strand=D; Homo sapiens complete m…
ttagccctaaacctcaacagttaaatcaacaaaactgctcgccagaacactacgagccac
agcttaaaactcaaaggacntggcggtgcttcatatccct
>HM041971 count=1; merged_taxid={9606: 1}; species_name=Homo sapiens; family=9604; family_name=Hominidae; scientific_name=Homo sapiens; reverse_match=CAGAACAGGCTCCTCTAG; taxid=9606; genus_name=Homo; forward_error=0; forward_tm=51.53; rank=species; seq_length_ori=16571; forward_match=GATTAGATACCCCACTATGC; reverse_tm=48.3; genus=9605; reverse_error=1; species=9606; strand=D; Homo sapiens haplogroup…
ttagccctaaacctcaacagttgaatcaacaaaactgctcgccagaacactacgagccac
agcttaaaactcaaaggacctggcggtgcttcatacccct
>HM596680 count=2; merged_taxid={9606: 2}; species_name=Homo sapiens; family=9604; family_name=Hominidae; scientific_name=Homo sapiens; reverse_match=CAGAACAGGCTCCTCTAG; taxid=9606; rank=species; forward_error=0; forward_tm=51.53; genus_name=Homo; forward_match=GATTAGATACCCCACTATGC; reverse_tm=48.3; genus=9605; reverse_error=1; species=9606; strand=D; Homo sapiens isolate Smd1 mitochondrion, comp…
ttagccctaaacctcaacagttaaatcaacaaaactgctcgccagaacactangagccac
agcttaaaactcaaaggacctggcggtgcttcatatccct
>HM596691 count=1; merged_taxid={9606: 1}; species_name=Homo sapiens; family=9604; family_name=Hominidae; scientific_name=Homo sapiens; reverse_match=CAGAACAGGCTCCTCTAG; taxid=9606; genus_name=Homo; forward_error=0; forward_tm=51.53; rank=species; seq_length_ori=16567; forward_match=GATTAGATACCCCACTATGC; reverse_tm=48.3; genus=9605; reverse_error=1; species=9606; strand=D; Homo sapiens isolate Sm…
ttagccctaaacctcaacagttaaaccaacaaaactgctcgccagaacactacgagccac
agcttaaaactcaaaggacctggcggngcttcatatccct
>HM852815 count=11; merged_taxid={9606: 11}; species_name=Homo sapiens; family=9604; family_name=Hominidae; scientific_name=Homo sapiens; taxid=9606; rank=species; forward_error=0; forward_tm=51.53; genus_name=Homo; forward_match=GATTAGATACCCCACTATGC; genus=9605; species=9606; strand=D; Homo sapiens isolate Azeri9 mitochondrion, complete genome
ttagccctaaacctcaacagttaaatcaacaaaactgctcgccagaacactacgagccac
agcttaaaactcaaaggacctggcggtgcttcatanccct
>JF831941 count=10; merged_taxid={9606: 10}; species_name=Homo sapiens; family=9604; family_name=Hominidae; scientific_name=Homo sapiens; reverse_match=CAGAACAGGCTCCTCTAG; taxid=9606; rank=species; forward_error=0; forward_tm=51.53; genus_name=Homo; forward_match=GATTAGATACCCCACTATGC; reverse_tm=48.3; genus=9605; reverse_error=1; species=9606; strand=D; Homo sapiens haplogroup T1g mitochondrion, …
ttagccctaaacctcaacagttaaatcaacaaaactgctcgccagaacactacgagccac
agcttaaaactcaaaggacctggcggtgcttcatatcctt
>JQ045067 count=2; merged_taxid={9606: 2}; species_name=Homo sapiens; family=9604; family_name=Hominidae; scientific_name=Homo sapiens; taxid=9606; rank=species; forward_error=0; forward_tm=51.53; genus_name=Homo; seq_length_ori=16566; forward_match=GATTAGATACCCCACTATGC; genus=9605; reverse_error=1; species=9606; strand=D; Homo sapiens isolate BF147 mitochondrion, complete genome
ttagccctaaacctcaacagttaaatcaacaaaactgctcgccagaacactacgagccac
agcttaaaactcaaaggacntggcggtgcttnatatccct
>JQ045116 count=2; merged_taxid={9606: 2}; species_name=Homo sapiens; family=9604; family_name=Hominidae; scientific_name=Homo sapiens; reverse_match=CAGAACAGGCTCCTCTAG; taxid=9606; rank=species; forward_error=0; forward_tm=51.53; genus_name=Homo; seq_length_ori=16570; forward_match=GATTAGATACCCCACTATGC; reverse_tm=48.3; genus=9605; reverse_error=1; species=9606; strand=D; Homo sapiens isolate MA…
ttagccctaaacctcaacagttaaatcaacaaaactgctcgccagaacactacgagccac
agcttaaaactcaaagnacctggcggtgcttcatatccct
>JQ702043 count=2; merged_taxid={9606: 2}; species_name=Homo sapiens; family=9604; family_name=Hominidae; scientific_name=Homo sapiens; reverse_match=CAGAACAGGCTCCTCTAG; taxid=9606; rank=species; forward_error=0; forward_tm=51.53; genus_name=Homo; forward_match=GATTAGATACCCCACTATGC; reverse_tm=48.3; genus=9605; reverse_error=1; species=9606; strand=D; Homo sapiens clone 10843 mitochondrion, compl…
ttagccctaaacctcaacagttaaatcaacaaaactgctcgccagaacactacgagccac
agcttaaaactcaaaggacctggcggtgcttcatayccct
>JQ702414 count=4; merged_taxid={9606: 4}; species_name=Homo sapiens; family=9604; family_name=Hominidae; scientific_name=Homo sapiens; reverse_match=CAGAACAGGCTCCTCTAG; taxid=9606; rank=species; forward_error=0; forward_tm=51.53; genus_name=Homo; forward_match=GATTAGATACCCCACTATGC; reverse_tm=48.3; genus=9605; reverse_error=1; species=9606; strand=D; Homo sapiens clone 1241 mitochondrion, comple…
ctagccctaaacctcaacagttaaatcaacaaaactgctcgccagaacactacgagccac
agcttaaaactcaaaggacctggcggtgcttcatatccct
>JQ705956 count=1; merged_taxid={9606: 1}; species_name=Homo sapiens; family=9604; family_name=Hominidae; scientific_name=Homo sapiens; reverse_match=CAGAACAGGCTCCTCTAG; taxid=9606; genus_name=Homo; forward_error=0; forward_tm=51.53; rank=species; seq_length_ori=16570; forward_match=GATTAGATACCCCACTATGC; reverse_tm=48.3; genus=9605; reverse_error=1; species=9606; strand=D; Homo sapiens clone 9757…
ttagccctaaacctcaacagttaaatcaacaaaactgctygccagaacactacgagccac
agcttaaaactcaaaggacctggcggtgcttcatatccct
>JX303747 count=4; merged_taxid={9606: 4}; species_name=Homo sapiens; family=9604; family_name=Hominidae; scientific_name=Homo sapiens; taxid=9606; rank=species; forward_error=0; forward_tm=51.53; genus_name=Homo; forward_match=GATTAGATACCCCACTATGC; genus=9605; species=9606; strand=D; Homo sapiens isolate Zam029 mitochondrion, complete genome
ttagccctaaacctcaacagttaaatcaacaaaactgctcgccagaacactacgagccac
agcttaaaactcaaaggacctggcggtgcttnatatccct
>JX303794 count=1; merged_taxid={9606: 1}; species_name=Homo sapiens; family=9604; family_name=Hominidae; scientific_name=Homo sapiens; reverse_match=CAGAACAGGCTCCTCTAG; taxid=9606; genus_name=Homo; forward_error=0; forward_tm=51.53; rank=species; seq_length_ori=16568; forward_match=GATTAGATACCCCACTATGC; reverse_tm=48.3; genus=9605; reverse_error=1; species=9606; strand=D; Homo sapiens isolate Za…
ttagccctaaacctcaacagttaaatcaacaaaactgctcgccagaacactacnagcnac
agcttaaaactcaaaggacntggcggtgcttnatatccct
>JX303813 count=1; merged_taxid={9606: 1}; species_name=Homo sapiens; family=9604; family_name=Hominidae; scientific_name=Homo sapiens; reverse_match=CAGAACAGGCTCCTCTAG; taxid=9606; genus_name=Homo; forward_error=0; forward_tm=51.53; rank=species; seq_length_ori=16566; forward_match=GATTAGATACCCCACTATGC; reverse_tm=48.3; genus=9605; reverse_error=1; species=9606; strand=D; Homo sapiens isolate Za…
ttagccctaaacctcaacagttaaatcaacaaaactgctcgccagaacactacgagcnac
agcttaaaactcaaaggacctggcggtgcttcatatccct
>JX893366 count=1; merged_taxid={9606: 1}; species_name=Homo sapiens; family=9604; family_name=Hominidae; scientific_name=Homo sapiens; reverse_match=CAGAACAGGCTCCTCTAG; taxid=9606; genus_name=Homo; forward_error=3; forward_tm=nan; rank=species; seq_length_ori=16342; forward_match=GATTAGATACCCCACTANNN; reverse_tm=48.3; genus=9605; reverse_error=1; species=9606; strand=D; Homo sapiens isolate WB16…
nnnnnnnnnnnnnnnnncagttaaatcaacaaaactgctcgccagaacactacgagcnac
agcttaaaactcaaaggacctggcggtgctttatatccct
>KC152577 count=8; merged_taxid={9606: 8}; species_name=Homo sapiens; family=9604; family_name=Hominidae; scientific_name=Homo sapiens; reverse_match=CAGAACAGGCTCCTCTAG; taxid=9606; rank=species; forward_error=0; forward_tm=51.53; genus_name=Homo; forward_match=GATTAGATACCCCACTATGC; reverse_tm=48.3; genus=9605; reverse_error=1; species=9606; strand=D; Homo sapiens isolate Eth163 mitochondrion, co…
ttagccctaaacctcaacagttaaatcaacaaaactgctcgccagaacactacgagccac
agcttaaaactcaaaggacctggcggtgcttcatatccat
>KC346008 count=1; merged_taxid={9606: 1}; species_name=Homo sapiens; family=9604; family_name=Hominidae; scientific_name=Homo sapiens; reverse_match=CAGAACAGGCTCCTCTAG; taxid=9606; genus_name=Homo; forward_error=0; forward_tm=51.53; rank=species; seq_length_ori=16567; forward_match=GATTAGATACCCCACTATGC; reverse_tm=48.3; genus=9605; reverse_error=1; species=9606; strand=D; Homo sapiens isolate BO…
ttagccctaaacctcaacagttaaatcaacaaaactgctcgccagaacactacnagcnac
agcttaaaactcaaaggacntggcggtgcttcatatccct
>KC733251 count=1; merged_taxid={9606: 1}; species_name=Homo sapiens; family=9604; family_name=Hominidae; scientific_name=Homo sapiens; reverse_match=CAGAACAGGCTCCTCTAG; taxid=9606; genus_name=Homo; forward_error=0; forward_tm=51.53; rank=species; seq_length_ori=16558; forward_match=GATTAGATACCCCACTATGC; reverse_tm=48.3; genus=9605; reverse_error=1; species=9606; strand=D; Homo sapiens isolate 16…
ttagccctaaacctcaacagttaaatcaacaaaactgctcgccagaacactacgaaccac
agcttaaaactcaaaggacctggcggtgcttcatatccct
>KC763409 count=1; merged_taxid={9606: 1}; species_name=Homo sapiens; family=9604; family_name=Hominidae; scientific_name=Homo sapiens; reverse_match=CAGAACAGGCTCCTCTAG; taxid=9606; genus_name=Homo; forward_error=0; forward_tm=51.53; rank=species; seq_length_ori=16568; forward_match=GATTAGATACCCCACTATGC; reverse_tm=48.3; genus=9605; reverse_error=1; species=9606; strand=D; Homo sapiens isolate ep…
ttagccctaaacctcaacagttaaatcaacaaaactgctcgccagaacactacgagccac
agcttaaaactcaaaggacctggcggtgcttcatattcct
>KC993964 count=1; merged_taxid={9606: 1}; species_name=Homo sapiens; family=9604; family_name=Hominidae; scientific_name=Homo sapiens; reverse_match=NAGAACAGGCTCCTNTAG; taxid=9606; genus_name=Homo; forward_error=0; forward_tm=51.53; rank=species; seq_length_ori=16567; forward_match=GATTAGATACCCCACTATGC; reverse_tm=nan; genus=9605; reverse_error=2; species=9606; strand=D; Homo sapiens isolate AeZ…
ttagccctaaacctcaacagttaaatcaacaaaactgctcgccagaacactacgagcnac
agcttaaaactcaaaggacntggcggtgcttnatatccct
>KC994017 count=3; merged_taxid={9606: 3}; species_name=Homo sapiens; family=9604; family_name=Hominidae; scientific_name=Homo sapiens; reverse_match=CAGAACAGGCTCCTCTAG; taxid=9606; rank=species; forward_error=0; forward_tm=51.53; genus_name=Homo; forward_match=GATTAGATACCCCACTATGC; reverse_tm=48.3; genus=9605; reverse_error=1; species=9606; strand=D; Homo sapiens isolate Iba932_Ibaloi mitochondr…
ttagccctaaaccncaacagttaaatcaacaaaactgctcgccagaacactacgagccac
agcttaaaactcaaaggacctggcggtgcttcatatccct
>KF161086 count=1; merged_taxid={9606: 1}; species_name=Homo sapiens; family=9604; family_name=Hominidae; scientific_name=Homo sapiens; reverse_match=CAGAACAGGCTCCTCTAG; taxid=9606; genus_name=Homo; forward_error=0; forward_tm=51.53; rank=species; seq_length_ori=16568; forward_match=GATTAGATACCCCACTATGC; reverse_tm=48.3; genus=9605; reverse_error=1; species=9606; strand=D; Homo sapiens isolate 10…
ttagccctaaacctcaacagttaaatcaacaaaactgctcgccagaacactacgagccac
agcttaaaactcaaaggacctggcggnncttnatancccn
>KF161106 count=1; merged_taxid={9606: 1}; species_name=Homo sapiens; family=9604; family_name=Hominidae; scientific_name=Homo sapiens; reverse_match=CAGAACAGGCTCCTCTAG; taxid=9606; genus_name=Homo; forward_error=0; forward_tm=51.53; rank=species; seq_length_ori=16569; forward_match=GATTAGATACCCCACTATGC; reverse_tm=48.3; genus=9605; reverse_error=1; species=9606; strand=D; Homo sapiens isolate 10…
ttagccctaaacctcaacagttaaatcaacaaaactgctcgccagaacactacgagccac
agcttaaaactcaaaggaccnggcggtgcttcatatccct
>KF161119 count=2; merged_taxid={9606: 2}; species_name=Homo sapiens; family=9604; family_name=Hominidae; scientific_name=Homo sapiens; reverse_match=CAGAACAGGCTCCTCTAG; taxid=9606; rank=species; forward_error=0; forward_tm=51.53; genus_name=Homo; forward_match=GATTAGATACCCCACTATGC; reverse_tm=48.3; genus=9605; reverse_error=1; species=9606; strand=D; Homo sapiens isolate 100200160 mitochondrion,…
ttagccctaaacctcaacagttaaatcaacaaaactgctcgccngaacactacgagccac
agcttaaaactcaaaggacctggcggtgcttcatatccct
>KF161120 count=1; merged_taxid={9606: 1}; species_name=Homo sapiens; family=9604; family_name=Hominidae; scientific_name=Homo sapiens; reverse_match=CAGAACAGGCTCCTCTAG; taxid=9606; genus_name=Homo; forward_error=0; forward_tm=51.53; rank=species; seq_length_ori=16568; forward_match=GATTAGATACCCCACTATGC; reverse_tm=48.3; genus=9605; reverse_error=1; species=9606; strand=D; Homo sapiens isolate 10…
ttagccctaaacctcaacagttaaatcaacaaaactgcncgccanaacactncgagccac
agcttaaaactcaaaggacctggcggtgcttcatatccct
>KF161145 count=1; merged_taxid={9606: 1}; species_name=Homo sapiens; family=9604; family_name=Hominidae; scientific_name=Homo sapiens; reverse_match=CAGAACAGGCTCCTCTAG; taxid=9606; genus_name=Homo; forward_error=0; forward_tm=51.53; rank=species; seq_length_ori=16568; forward_match=GATTAGATACCCCACTATGC; reverse_tm=48.3; genus=9605; reverse_error=1; species=9606; strand=D; Homo sapiens isolate 10…
ttagccctaaacctcnacagttaaatcaacaaaactgctcgccagaacactacgagccac
agcttaaaactcaaaggacctggcggtgcttcatatccct
>KF161233 count=1; merged_taxid={9606: 1}; species_name=Homo sapiens; family=9604; family_name=Hominidae; scientific_name=Homo sapiens; reverse_match=CAGAACAGGCTCCTCTAG; taxid=9606; genus_name=Homo; forward_error=0; forward_tm=51.53; rank=species; seq_length_ori=16568; forward_match=GATTAGATACCCCACTATGC; reverse_tm=48.3; genus=9605; reverse_error=1; species=9606; strand=D; Homo sapiens isolate 10…
ttagccctaaacctcaacagttaaatcaacaaaactgctcgccagaacactacgagccac
agcttaaaactcaaaggacctggcggtgcntcatatccct
>KF161264 count=1; merged_taxid={9606: 1}; species_name=Homo sapiens; family=9604; family_name=Hominidae; scientific_name=Homo sapiens; reverse_match=CAGAACAGGCTCCTCTAG; taxid=9606; genus_name=Homo; forward_error=0; forward_tm=51.53; rank=species; seq_length_ori=16569; forward_match=GATTAGATACCCCACTATGC; reverse_tm=48.3; genus=9605; reverse_error=1; species=9606; strand=D; Homo sapiens isolate 10…
ttagccctaaacctcaacagttaaatnnnnnnnnnnnnnnnnnnnnnnnnnncgagccac
agcttaaaactcaaaggacctggcggtgcttcatatccct
>KF161304 count=1; merged_taxid={9606: 1}; species_name=Homo sapiens; family=9604; family_name=Hominidae; scientific_name=Homo sapiens; reverse_match=CAGAACAGGCTCCTCTAG; taxid=9606; genus_name=Homo; forward_error=0; forward_tm=51.53; rank=species; seq_length_ori=16569; forward_match=GATTAGATACCCCACTATGC; reverse_tm=48.3; genus=9605; reverse_error=1; species=9606; strand=D; Homo sapiens isolate 10…
ttagccctaaacctcaacagttaaatcaacaaaactgctcgccagaacactacgagccac
agcttaaaactcaaaggacctggcggtgcttcatatcccn
>KF161310 count=1; merged_taxid={9606: 1}; species_name=Homo sapiens; family=9604; family_name=Hominidae; scientific_name=Homo sapiens; reverse_match=CAGAACAGGCTCCTCTAG; taxid=9606; genus_name=Homo; forward_error=0; forward_tm=51.53; rank=species; seq_length_ori=16568; forward_match=GATTAGATACCCCACTATGC; reverse_tm=48.3; genus=9605; reverse_error=1; species=9606; strand=D; Homo sapiens isolate 10…
ttagccctaaacctcaacagttaaatcaacaaaactgctcgncagaacacnnnnagccac
agcttaaaactcaaaggacctggcggtgcttcatatccct
>KF161311 count=1; merged_taxid={9606: 1}; species_name=Homo sapiens; family=9604; family_name=Hominidae; scientific_name=Homo sapiens; reverse_match=CAGAACAGGCTCCTCTAG; taxid=9606; genus_name=Homo; forward_error=0; forward_tm=51.53; rank=species; seq_length_ori=16569; forward_match=GATTAGATACCCCACTATGC; reverse_tm=48.3; genus=9605; reverse_error=1; species=9606; strand=D; Homo sapiens isolate 10…
ttagccctaaacctcaacagttaaatcaacaaaactgctcgccagaacactacgagccac
agcttaaaactcaaaggncctggcggtgcttcatatccct
>KF161322 count=2; merged_taxid={9606: 2}; species_name=Homo sapiens; family=9604; family_name=Hominidae; scientific_name=Homo sapiens; reverse_match=CAGAACAGGCTCCTCTAG; taxid=9606; rank=species; forward_error=0; forward_tm=51.53; genus_name=Homo; seq_length_ori=16569; forward_match=GATTAGATACCCCACTATGC; reverse_tm=48.3; genus=9605; reverse_error=1; species=9606; strand=D; Homo sapiens isolate 10…
ttagccctaaacctcaacagttaaatcaacaaaactgctcgccagaacactacgagccac
agcttaaaactcaaaggacctggcngtgcttcatatccct
>KF161351 count=1; merged_taxid={9606: 1}; species_name=Homo sapiens; family=9604; family_name=Hominidae; scientific_name=Homo sapiens; reverse_match=CAGAACAGGCTCCTCTAG; taxid=9606; genus_name=Homo; forward_error=0; forward_tm=51.53; rank=species; seq_length_ori=16568; forward_match=GATTAGATACCCCACTATGC; reverse_tm=48.3; genus=9605; reverse_error=1; species=9606; strand=D; Homo sapiens isolate 10…
ttagccctaaacctcaacagttaaatcaacaaaactgctcgccagaacactacgagccac
ancttaaaactcaaaggacctggcggtgcttcatatccct
>KF161370 count=1; merged_taxid={9606: 1}; species_name=Homo sapiens; family=9604; family_name=Hominidae; scientific_name=Homo sapiens; reverse_match=CAGAACAGGCTCCTCTAG; taxid=9606; genus_name=Homo; forward_error=0; forward_tm=51.53; rank=species; seq_length_ori=16568; forward_match=GATTAGATACCCCACTATGC; reverse_tm=48.3; genus=9605; reverse_error=1; species=9606; strand=D; Homo sapiens isolate 10…
ttagccctaaacctcaacagttaaatcaacaaaactgctcgccagaacnatacgagccac
agcttaaaactcaaaggacctggcggtgcttcatatccct
>KF161415 count=1; merged_taxid={9606: 1}; species_name=Homo sapiens; family=9604; family_name=Hominidae; scientific_name=Homo sapiens; reverse_match=CAGAACAGGCTCCTCTAG; taxid=9606; genus_name=Homo; forward_error=0; forward_tm=51.53; rank=species; seq_length_ori=16567; forward_match=GATTAGATACCCCACTATGC; reverse_tm=48.3; genus=9605; reverse_error=1; species=9606; strand=D; Homo sapiens isolate 10…
ttagccctaaacctcaacagttaaatcaacaaaactgctcgccagaacactacgagccac
agcttaaaactcaaaggacctggcggtgcttcttatncct
>KF161452 count=1; merged_taxid={9606: 1}; species_name=Homo sapiens; family=9604; family_name=Hominidae; scientific_name=Homo sapiens; reverse_match=CAGAACAGGCTCCTCTAG; taxid=9606; genus_name=Homo; forward_error=0; forward_tm=51.53; rank=species; seq_length_ori=16568; forward_match=GATTAGATACCCCACTATGC; reverse_tm=48.3; genus=9605; reverse_error=1; species=9606; strand=D; Homo sapiens isolate 10…
ttagccctaaacctcaacagttaaatcaacagaactgctcgncagaacactacgagccac
agcttaanactcaaaggacctggcggtgcttcatatccct
>KF161456 count=1; merged_taxid={9606: 1}; species_name=Homo sapiens; family=9604; family_name=Hominidae; scientific_name=Homo sapiens; reverse_match=CAGAACAGGCTCCTCTAG; taxid=9606; genus_name=Homo; forward_error=0; forward_tm=51.53; rank=species; seq_length_ori=16568; forward_match=GATTAGATACCCCACTATGC; reverse_tm=48.3; genus=9605; reverse_error=1; species=9606; strand=D; Homo sapiens isolate 10…
ttagccctaaacctnannagntanatcaacaanacnnntcnncngnanactacganncnc
ngcttnnnncncnaannncctggcggtgcttcatatccct
>KF161458 count=3; merged_taxid={9606: 3}; species_name=Homo sapiens; family=9604; family_name=Hominidae; scientific_name=Homo sapiens; reverse_match=CAGAACAGGCTCCTCTAG; taxid=9606; rank=species; forward_error=0; forward_tm=51.53; genus_name=Homo; seq_length_ori=16568; forward_match=GATTAGATACCCCACTATGC; reverse_tm=48.3; genus=9605; reverse_error=1; species=9606; strand=D; Homo sapiens isolate 10…
ttagccctaaacctcaacagttaaatnaacaaaactgctcgccagaacactacgagccac
agcttaaaactcaaaggacctggcggtgcttcatatccct
>KF161469 count=1; merged_taxid={9606: 1}; species_name=Homo sapiens; family=9604; family_name=Hominidae; scientific_name=Homo sapiens; reverse_match=CAGAACAGGCTCCTCTAG; taxid=9606; genus_name=Homo; forward_error=0; forward_tm=51.53; rank=species; seq_length_ori=16568; forward_match=GATTAGATACCCCACTATGC; reverse_tm=48.3; genus=9605; reverse_error=1; species=9606; strand=D; Homo sapiens isolate 10…
ttagccctaaacctcaacagttaaatcaacaaaactgctcgccagaacactacgagccac
agcttaaaactcaaaggacctggcggtgnttcatatccct
>KF161483 count=1; merged_taxid={9606: 1}; species_name=Homo sapiens; family=9604; family_name=Hominidae; scientific_name=Homo sapiens; reverse_match=CAGAACAGGCTCCTCTAG; taxid=9606; genus_name=Homo; forward_error=0; forward_tm=51.53; rank=species; seq_length_ori=16568; forward_match=GATTAGATACCCCACTATGC; reverse_tm=48.3; genus=9605; reverse_error=1; species=9606; strand=D; Homo sapiens isolate 10…
ttagccntaaacctcaacagttaaatcaacaaaactgctcgccagaacactacgagccac
agcttaaaactcaaaggacctggcggtgcttcatatccct
>KF161534 count=1; merged_taxid={9606: 1}; species_name=Homo sapiens; family=9604; family_name=Hominidae; scientific_name=Homo sapiens; reverse_match=CAGAACAGGCTCCTCTAG; taxid=9606; genus_name=Homo; forward_error=0; forward_tm=51.53; rank=species; seq_length_ori=16570; forward_match=GATTAGATACCCCACTATGC; reverse_tm=48.3; genus=9605; reverse_error=1; species=9606; strand=D; Homo sapiens isolate 10…
ttagccctaaacctcaacagttaaatcaacaaaactgctcgccagaacactncgagccac
agcttaaaactcaaaggacctggcggtgcttcatatccct
>KF161770 count=1; merged_taxid={9606: 1}; species_name=Homo sapiens; family=9604; family_name=Hominidae; scientific_name=Homo sapiens; reverse_match=CAGAACAGGCTCCTCTAG; taxid=9606; genus_name=Homo; forward_error=0; forward_tm=51.53; rank=species; seq_length_ori=16570; forward_match=GATTAGATACCCCACTATGC; reverse_tm=48.3; genus=9605; reverse_error=1; species=9606; strand=D; Homo sapiens isolate 13…
ttagccctaaacctcaacagttaaatcaacaaaactgctcgccagaacactacgagccnc
agcttaaaactcaaaggacctggcggtgcttcatatccct
>KF161800 count=1; merged_taxid={9606: 1}; species_name=Homo sapiens; family=9604; family_name=Hominidae; scientific_name=Homo sapiens; reverse_match=CAGAACAGGCTCCTCTAG; taxid=9606; genus_name=Homo; forward_error=0; forward_tm=51.53; rank=species; seq_length_ori=16568; forward_match=GATTAGATACCCCACTATGC; reverse_tm=48.3; genus=9605; reverse_error=1; species=9606; strand=D; Homo sapiens isolate 13…
ttagccctaaacctcaacagttaaatcaacaaaactgctcgccagaacacnacgagccac
agcttaaaactcaaaggacctggcggtgcttcatanccct
>KF161977 count=1; merged_taxid={9606: 1}; species_name=Homo sapiens; family=9604; family_name=Hominidae; scientific_name=Homo sapiens; reverse_match=CAGAACAGGCTCCTCTAG; taxid=9606; genus_name=Homo; forward_error=0; forward_tm=51.53; rank=species; seq_length_ori=16568; forward_match=GATTAGATACCCCACTATGC; reverse_tm=48.3; genus=9605; reverse_error=1; species=9606; strand=D; Homo sapiens isolate 30…
ttagccctaaacctcaacagttaaatcaacaaaactgctcgccagaacactacgagccac
agcttaaanctcaacggacctggcggtgnttcatatccct
>KF161978 count=1; merged_taxid={9606: 1}; species_name=Homo sapiens; family=9604; family_name=Hominidae; scientific_name=Homo sapiens; reverse_match=CAGAACAGGCTCCTCTAG; taxid=9606; genus_name=Homo; forward_error=1; forward_tm=40.04; rank=species; seq_length_ori=16569; forward_match=GATTAGATACCCCACTATCC; reverse_tm=48.3; genus=9605; reverse_error=1; species=9606; strand=D; Homo sapiens isolate 30…
ttnnccctaaacctcaacagntaaatcancaaaactgctcgccagaacactacgagccac
agcttaaaactcaaaggacctggcggtgcttcatatccct
>KF162086 count=1; merged_taxid={9606: 1}; species_name=Homo sapiens; family=9604; family_name=Hominidae; scientific_name=Homo sapiens; reverse_match=CAGAACAGGCTCCTCTAG; taxid=9606; genus_name=Homo; forward_error=0; forward_tm=51.53; rank=species; seq_length_ori=16575; forward_match=GATTAGATACCCCACTATGC; reverse_tm=48.3; genus=9605; reverse_error=1; species=9606; strand=D; Homo sapiens isolate 34…
ttagccctaaacctcaacagttaaatcaacaaaactgctcgccagaacactacgagccac
agcttaaaactcaaaggacctggcgntgcttcatatccct
>KF162129 count=1; merged_taxid={9606: 1}; species_name=Homo sapiens; family=9604; family_name=Hominidae; scientific_name=Homo sapiens; reverse_match=CAGAACAGGCTCCTCTAG; taxid=9606; genus_name=Homo; forward_error=0; forward_tm=51.53; rank=species; seq_length_ori=16569; forward_match=GATTAGATACCCCACTATGC; reverse_tm=48.3; genus=9605; reverse_error=1; species=9606; strand=D; Homo sapiens isolate 42…
ttagccctaaacctcaacagttaaatcaacaaaactgctcgnnnnnnnnntacgagccac
agcttaaaactcaaaggacctggcggtgcttcatatccct
>KF162151 count=1; merged_taxid={9606: 1}; species_name=Homo sapiens; family=9604; family_name=Hominidae; scientific_name=Homo sapiens; reverse_match=CAGAACAGGCTCCTCTAG; taxid=9606; genus_name=Homo; forward_error=0; forward_tm=51.53; rank=species; seq_length_ori=16569; forward_match=GATTAGATACCCCACTATGC; reverse_tm=48.3; genus=9605; reverse_error=1; species=9606; strand=D; Homo sapiens isolate 45…
ttagccctaaacctcaacagttaaatcaacaaaactgctcgccagaacactacgagccac
agcttaaaactcaaaggacctggcggtncttcatatccct
>KF162201 count=1; merged_taxid={9606: 1}; species_name=Homo sapiens; family=9604; family_name=Hominidae; scientific_name=Homo sapiens; reverse_match=CAGAACAGGCTCCTCTAG; taxid=9606; genus_name=Homo; forward_error=0; forward_tm=51.53; rank=species; seq_length_ori=16568; forward_match=GATTAGATACCCCACTATGC; reverse_tm=48.3; genus=9605; reverse_error=1; species=9606; strand=D; Homo sapiens isolate 50…
ttagccctaaacctcaacagttaaatcaacaaaactgctcgccagaacactacgagccac
agcttaaaactnnnnngacctggcggtgcttcanatccct
>KF162204 count=1; merged_taxid={9606: 1}; species_name=Homo sapiens; family=9604; family_name=Hominidae; scientific_name=Homo sapiens; reverse_match=CAGAACAGGCTCCTCTAG; taxid=9606; genus_name=Homo; forward_error=0; forward_tm=51.53; rank=species; seq_length_ori=16568; forward_match=GATTAGATACCCCACTATGC; reverse_tm=48.3; genus=9605; reverse_error=1; species=9606; strand=D; Homo sapiens isolate 50…
ttagccctaaacctcaacagttaaatcaacaaaactgctcgccannnnnnnnnnnnnnnn
nnnnnnaaactcaaaggacctggcggtgcttcatatccct
>KF162205 count=1; merged_taxid={9606: 1}; species_name=Homo sapiens; family=9604; family_name=Hominidae; scientific_name=Homo sapiens; reverse_match=CAGAACAGGCTCCTCTNN; taxid=9606; genus_name=Homo; forward_error=0; forward_tm=51.53; rank=species; seq_length_ori=16568; forward_match=GATTAGATACCCCACTATGC; reverse_tm=nan; genus=9605; reverse_error=3; species=9606; strand=D; Homo sapiens isolate 502…
ttagccctaaacctcaacagttaaatcaacaaaactgctcgccagaacactacgagccac
agcttaaaactcaaaggannnnnnnnnnnnnnntatcncn
>KF162214 count=1; merged_taxid={9606: 1}; species_name=Homo sapiens; family=9604; family_name=Hominidae; scientific_name=Homo sapiens; reverse_match=CAGAACAGGCTCCTCTAG; taxid=9606; genus_name=Homo; forward_error=0; forward_tm=51.53; rank=species; seq_length_ori=16568; forward_match=GATTAGATACCCCACTATGC; reverse_tm=48.3; genus=9605; reverse_error=1; species=9606; strand=D; Homo sapiens isolate 50…
ttagccctaaanctcaacagttaaatcaacaannnnnnnnnncagaacactacgagccac
agcttaaaactcaaaggacctggcggtgcttcatatccct
>KF162236 count=1; merged_taxid={9606: 1}; species_name=Homo sapiens; family=9604; family_name=Hominidae; scientific_name=Homo sapiens; reverse_match=CAGAACAGGCTCCTCTAG; taxid=9606; genus_name=Homo; forward_error=0; forward_tm=51.53; rank=species; seq_length_ori=16568; forward_match=GATTAGATACCCCACTATGC; reverse_tm=48.3; genus=9605; reverse_error=1; species=9606; strand=D; Homo sapiens isolate 51…
ttagccctaaacctcaacagttaaatcaacaaaactgctcgccagaacactacgagccac
agcttaaaactcaaaggacctggnggtgnttcatatccct
>KF162251 count=1; merged_taxid={9606: 1}; species_name=Homo sapiens; family=9604; family_name=Hominidae; scientific_name=Homo sapiens; reverse_match=CAGAACAGGCTCCTCTAG; taxid=9606; genus_name=Homo; forward_error=3; forward_tm=nan; rank=species; seq_length_ori=16568; forward_match=GANNANATACCCCACTATGC; reverse_tm=48.3; genus=9605; reverse_error=1; species=9606; strand=D; Homo sapiens isolate 5157…
ttagccctaaacctcaacagttaaatcaacaaaactgctcgccagaacactacgagccac
agcttaaaactcanaggacctggcggtgcttcatatccct
>KF162259 count=1; merged_taxid={9606: 1}; species_name=Homo sapiens; family=9604; family_name=Hominidae; scientific_name=Homo sapiens; reverse_match=CAGAACAGGCTCCTCTAG; taxid=9606; genus_name=Homo; forward_error=0; forward_tm=51.53; rank=species; seq_length_ori=16566; forward_match=GATTAGATACCCCACTATGC; reverse_tm=48.3; genus=9605; reverse_error=1; species=9606; strand=D; Homo sapiens isolate 51…
ttagccctaaacctcaacagttaaatcaacaaaactgctcgccagaacactacgagccac
agcttanaactcaaaggacctggcggtgcttcatatccct
>KF162288 count=1; merged_taxid={9606: 1}; species_name=Homo sapiens; family=9604; family_name=Hominidae; scientific_name=Homo sapiens; reverse_match=CAGAACAGGCTCCTCTAG; taxid=9606; genus_name=Homo; forward_error=0; forward_tm=51.53; rank=species; seq_length_ori=16568; forward_match=GATTAGATACCCCACTATGC; reverse_tm=48.3; genus=9605; reverse_error=1; species=9606; strand=D; Homo sapiens isolate 51…
ttagccctaaacctcaacagttaaatcaacaaaactgctcgccagaacnnnnngagccac
agcttaaaactcaaaggacctggcggtgcttcatatccct
>KF162292 count=1; merged_taxid={9606: 1}; species_name=Homo sapiens; family=9604; family_name=Hominidae; scientific_name=Homo sapiens; reverse_match=CAGAACAGGCTCCTCTAG; taxid=9606; genus_name=Homo; forward_error=0; forward_tm=51.53; rank=species; seq_length_ori=16568; forward_match=GATTAGATACCCCACTATGC; reverse_tm=48.3; genus=9605; reverse_error=1; species=9606; strand=D; Homo sapiens isolate 51…
ttagccctaaacctcaacagttaaatcaacaaaactgctcgccagaacactangagccac
agcttaaaactcaanggacctggcggtgcttcatatccct
>KF162300 count=1; merged_taxid={9606: 1}; species_name=Homo sapiens; family=9604; family_name=Hominidae; scientific_name=Homo sapiens; reverse_match=CAGAACAGGCTCCTCTAG; taxid=9606; genus_name=Homo; forward_error=0; forward_tm=51.53; rank=species; seq_length_ori=16569; forward_match=GATTAGATACCCCACTATGC; reverse_tm=48.3; genus=9605; reverse_error=1; species=9606; strand=D; Homo sapiens isolate 51…
ttagccctaaacctcaacagttaaatcaacaaaactgctcgccagaacactacgagccac
agcttaanactcaaaggacctggcngtgcttcatatccnn
>KF162304 count=1; merged_taxid={9606: 1}; species_name=Homo sapiens; family=9604; family_name=Hominidae; scientific_name=Homo sapiens; reverse_match=CAGAACAGGCTCCTCTAG; taxid=9606; genus_name=Homo; forward_error=0; forward_tm=51.53; rank=species; seq_length_ori=16568; forward_match=GATTAGATACCCCACTATGC; reverse_tm=48.3; genus=9605; reverse_error=1; species=9606; strand=D; Homo sapiens isolate 51…
ttagccctaaacctcaacagttaaatcaacaaaactgctcgccagaacactacgagccan
agcttaaaactcaaaggacctggcggtgcttcatatccct
>KF162306 count=1; merged_taxid={9606: 1}; species_name=Homo sapiens; family=9604; family_name=Hominidae; scientific_name=Homo sapiens; reverse_match=CAGAACAGGCTCCTCTAG; taxid=9606; genus_name=Homo; forward_error=0; forward_tm=51.53; rank=species; seq_length_ori=16568; forward_match=GATTAGATACCCCACTATGC; reverse_tm=48.3; genus=9605; reverse_error=1; species=9606; strand=D; Homo sapiens isolate 51…
ttagccctaaacctcaacagttaaatcaacaaaactgctcgccagaacactacgagccan
nnnnnnnnnnnnnnnnnnnnnnnnnnnnnnnnnnnnnnnn
>KF162323 count=1; merged_taxid={9606: 1}; species_name=Homo sapiens; family=9604; family_name=Hominidae; scientific_name=Homo sapiens; reverse_match=CAGAACAGGCTCCTCTAG; taxid=9606; genus_name=Homo; forward_error=0; forward_tm=51.53; rank=species; seq_length_ori=16568; forward_match=GATTAGATACCCCACTATGC; reverse_tm=48.3; genus=9605; reverse_error=1; species=9606; strand=D; Homo sapiens isolate 51…
ttagccctaaacctcaacagttaaatcaacaaaactgcncgccanaacnctncgagccac
agcttaaaactcaaaggacctggcgntncttcatatccct
>KF162325 count=1; merged_taxid={9606: 1}; species_name=Homo sapiens; family=9604; family_name=Hominidae; scientific_name=Homo sapiens; reverse_match=CAGAACAGGCTCCTCTAG; taxid=9606; genus_name=Homo; forward_error=0; forward_tm=51.53; rank=species; seq_length_ori=16568; forward_match=GATTAGATACCCCACTATGC; reverse_tm=48.3; genus=9605; reverse_error=1; species=9606; strand=D; Homo sapiens isolate 51…
ttagccctaaacctcaacagttaaatcaacaaaactgctcnccagaacactacgagccac
agcttaaaactcaaaggacctggcggtgcttcatatccct
>KF162359 count=1; merged_taxid={9606: 1}; species_name=Homo sapiens; family=9604; family_name=Hominidae; scientific_name=Homo sapiens; reverse_match=CAGAACAGGCTCCTCTAG; taxid=9606; genus_name=Homo; forward_error=0; forward_tm=51.53; rank=species; seq_length_ori=16568; forward_match=GATTAGATACCCCACTATGC; reverse_tm=48.3; genus=9605; reverse_error=1; species=9606; strand=D; Homo sapiens isolate 51…
ttagccctaaacctcaacagttaaatcaacaaaactgctcgccagaacannnnnnnnnnn
nncttaaaactcaaaggacctggcggtgcttcatatccct
>KF162361 count=1; merged_taxid={9606: 1}; species_name=Homo sapiens; family=9604; family_name=Hominidae; scientific_name=Homo sapiens; reverse_match=CAGAACAGGCTCCTCTAG; taxid=9606; genus_name=Homo; forward_error=0; forward_tm=51.53; rank=species; seq_length_ori=16568; forward_match=GATTAGATACCCCACTATGC; reverse_tm=48.3; genus=9605; reverse_error=1; species=9606; strand=D; Homo sapiens isolate 51…
ttagccctaaacctcaacagttaaatcaacaaaactgctcgccagaacactacganccac
agcttaaaacncaaaggncctggcggtgcttcatatccct
>KF162380 count=1; merged_taxid={9606: 1}; species_name=Homo sapiens; family=9604; family_name=Hominidae; scientific_name=Homo sapiens; reverse_match=CAGAACAGGCTCCTCNNG; taxid=9606; genus_name=Homo; forward_error=0; forward_tm=51.53; rank=species; seq_length_ori=16568; forward_match=GATTAGATACCCCACTATGC; reverse_tm=nan; genus=9605; reverse_error=3; species=9606; strand=D; Homo sapiens isolate 519…
ttagccctaaacctcaacagttaaatcaacaaaactgctcgccagaacnctacgagccac
agcttaaaactcaaaggacctggcggtgcttcatatcccn
>KF162408 count=1; merged_taxid={9606: 1}; species_name=Homo sapiens; family=9604; family_name=Hominidae; scientific_name=Homo sapiens; reverse_match=CAGAACAGGCTCCTCTNN; taxid=9606; genus_name=Homo; forward_error=0; forward_tm=51.53; rank=species; seq_length_ori=16569; forward_match=GATTAGATACCCCACTATGC; reverse_tm=nan; genus=9605; reverse_error=3; species=9606; strand=D; Homo sapiens isolate 520…
ttagccctaaacctcaacagttaaatcaacaaaactgctcgccagaacactacgagccac
agcttaaaactcaaaggacctggcggtgcttcatatcnnn
>KF162426 count=1; merged_taxid={9606: 1}; species_name=Homo sapiens; family=9604; family_name=Hominidae; scientific_name=Homo sapiens; reverse_match=CAGAACAGGCTCCTCTAG; taxid=9606; genus_name=Homo; forward_error=0; forward_tm=51.53; rank=species; seq_length_ori=16568; forward_match=GATTAGATACCCCACTATGC; reverse_tm=48.3; genus=9605; reverse_error=1; species=9606; strand=D; Homo sapiens isolate 52…
ttagccctaaacctcaacagttaaatcaacaaaactgctcgccagaacactacgagccac
agcttaaaactcaaaggacctggcggtgctncatatccct
>KF162589 count=1; merged_taxid={9606: 1}; species_name=Homo sapiens; family=9604; family_name=Hominidae; scientific_name=Homo sapiens; reverse_match=CAGAACAGGCTCCTCTAG; taxid=9606; genus_name=Homo; forward_error=0; forward_tm=51.53; rank=species; seq_length_ori=16568; forward_match=GATTAGATACCCCACTATGC; reverse_tm=48.3; genus=9605; reverse_error=1; species=9606; strand=D; Homo sapiens isolate 52…
ttagccctaaacctcaacagttaaatcaacaaaactgctcgccagaacactacgagccac
agcttaaaactcaaaggacctggcgnnncttcatatccct
>KF162635 count=1; merged_taxid={9606: 1}; species_name=Homo sapiens; family=9604; family_name=Hominidae; scientific_name=Homo sapiens; reverse_match=CAGAACAGGCTCCTCTNG; taxid=9606; genus_name=Homo; forward_error=0; forward_tm=51.53; rank=species; seq_length_ori=16571; forward_match=GATTAGATACCCCACTATGC; reverse_tm=nan; genus=9605; reverse_error=2; species=9606; strand=D; Homo sapiens isolate 596…
ttagccctaaacctcaacagttaaatcaacaaaactgctcgccagaacactacgagccac
agcttaaaactcaaaggacctggcnntnctnnntancnnn
>KF849968 count=1; merged_taxid={9606: 1}; species_name=Homo sapiens; family=9604; family_name=Hominidae; scientific_name=Homo sapiens; reverse_match=CAGAACAGGCTCCTCTAG; taxid=9606; genus_name=Homo; forward_error=0; forward_tm=51.53; rank=species; seq_length_ori=16562; forward_match=GATTAGATACCCCACTATGC; reverse_tm=48.3; genus=9605; reverse_error=1; species=9606; strand=D; Homo sapiens isolate sa…
ttagccctaaacctcaacagttagaccaacaaaactgctcgccagaacactacgagccac
agcttaaaactcaaaggacctggcggtgcttcatatccct
>KF982693 count=1; merged_taxid={63221: 1}; species_name=Homo sapiens; family=9604; family_name=Hominidae; scientific_name=Homo sapiens neanderthalensis; reverse_match=CAGAACAGGCTCCTCTAG; taxid=63221; genus_name=Homo; forward_error=0; forward_tm=51.53; rank=subspecies; seq_length_ori=16566; forward_match=GATTAGATACCCCACTATGC; reverse_tm=48.3; genus=9605; reverse_error=1; species=9606; strand=D; H…
ttagccctaaacntcaacagttaaatcaacaaaactgctcgccagaacactacgagccac
agcttaaaactcaaaggacctggcggtgcttcatatccct
>KJ923818 count=1; merged_taxid={9606: 1}; species_name=Homo sapiens; family=9604; family_name=Hominidae; scientific_name=Homo sapiens; reverse_match=TAGAACAGGCTCCTNTAG; taxid=9606; genus_name=Homo; forward_error=0; forward_tm=51.53; rank=species; seq_length_ori=16562; forward_match=GATTAGATACCCCACTATGC; reverse_tm=nan; genus=9605; reverse_error=1; species=9606; strand=D; Homo sapiens isolate Gua…
ttagccctaaacctcaacagttaaatcaacaaaactgntcgccagaacactacnagcnac
agcttaaaactcaaaggacntggcggtgcttnatatccct
>KM245140 count=1; merged_taxid={9606: 1}; species_name=Homo sapiens; family=9604; family_name=Hominidae; scientific_name=Homo sapiens; reverse_match=CAGAACAGGCTCCTCTAG; taxid=9606; genus_name=Homo; forward_error=0; forward_tm=51.53; rank=species; seq_length_ori=16571; forward_match=GATTAGATACCCCACTATGC; reverse_tm=48.3; genus=9605; reverse_error=1; species=9606; strand=D; Homo sapiens isolate Ar…
ttagccctaaacctcaacagttaaatcaacaaaactgctcgccagaacactacgagccac
agcttagaactcaaaggacctggcggtgcttcatatccct
>KM378618 count=19; merged_taxid={9606: 19}; species_name=Homo sapiens; family=9604; family_name=Hominidae; scientific_name=Homo sapiens; reverse_match=CAGAACAGGCTCCTCTAG; taxid=9606; rank=species; forward_error=0; forward_tm=51.53; genus_name=Homo; forward_match=GATTAGATACCCCACTATGC; reverse_tm=48.3; genus=9605; reverse_error=1; species=9606; strand=D; Homo sapiens haplogroup U2e1'2'3 mitochondr…
ttagccctaaacctcaacagttaaatcaacaaaactgctcgccagaacactacgagccac
tgcttaaaactcaaaggacctggcggtgcttcatatccct
>KM656456 count=2; merged_taxid={9606: 2}; species_name=Homo sapiens; family=9604; family_name=Hominidae; scientific_name=Homo sapiens; reverse_match=CAGAACAGGCTCCTCTAG; taxid=9606; rank=species; forward_error=0; forward_tm=51.53; genus_name=Homo; forward_match=GATTAGATACCCCACTATGC; reverse_tm=48.3; genus=9605; reverse_error=1; species=9606; strand=D; Homo sapiens isolate F521 mitochondrion, comp…
ttagccttaaacctcaacagttaaatcaacaaaactgctcgccagaacactacgagccac
agcttaaaactcaaaggacctggcggtgcttcatatccct
>KP702293 count=1; merged_taxid={9606: 1}; species_name=Homo sapiens; family=9604; family_name=Hominidae; scientific_name=Homo sapiens; reverse_match=CAGAACAGGCTCCTCTAG; taxid=9606; genus_name=Homo; forward_error=0; forward_tm=51.53; rank=species; seq_length_ori=16570; forward_match=GATTAGATACCCCACTATGC; reverse_tm=48.3; genus=9605; reverse_error=1; species=9606; strand=D; Homo sapiens cell-line …
ttagccctaaagctcaacagttaaatcaacaaaactgctcgccagaacactacgagccac
agcttaaaactcaaaggacctggcggtgcttcatatccct
>KP900761 count=1; merged_taxid={9606: 1}; species_name=Homo sapiens; family=9604; family_name=Hominidae; scientific_name=Homo sapiens; reverse_match=CAGAACANGCTCCTCTAG; taxid=9606; genus_name=Homo; forward_error=1; forward_tm=nan; rank=species; seq_length_ori=16621; forward_match=GATTAGATACCCNACTATGC; reverse_tm=nan; genus=9605; reverse_error=2; species=9606; strand=D; UNVERIFIED: Homo sapiens i…
ttagccntaaacctcaacagttaaatcaacaaaactgctcgymrkrwymykrcgagcmry
wkyktwrawytmawaggacctggcggtgcttcatatccct
>KT587594 count=1; merged_taxid={9606: 1}; species_name=Homo sapiens; family=9604; family_name=Hominidae; scientific_name=Homo sapiens; reverse_match=CAGAACAGGCTCCTCTAG; taxid=9606; genus_name=Homo; forward_error=0; forward_tm=51.53; rank=species; seq_length_ori=16570; forward_match=GATTAGATACCCCACTATGC; reverse_tm=48.3; genus=9605; reverse_error=1; species=9606; strand=D; Homo sapiens isolate C2…
ttagccctaaacctcaacagttaattcaacaaaactgctcgccagaacactacgagccac
agcttaaaactcaaaggacctggcggtgcttcatatccct
>KT725870 count=1; merged_taxid={9606: 1}; species_name=Homo sapiens; family=9604; family_name=Hominidae; scientific_name=Homo sapiens; reverse_match=CAGAACAGGCTCCTCTAG; taxid=9606; genus_name=Homo; forward_error=0; forward_tm=51.53; rank=species; seq_length_ori=16568; forward_match=GATTAGATACCCCACTATGC; reverse_tm=48.3; genus=9605; reverse_error=1; species=9606; strand=D; Homo sapiens isolate DB…
ttagccctaaacctcaacagttaaatcaacaaaactgctcgccagaacnctacgagccac
agcttaaaactcaaagnnnnnnnnnnnnnnnnnnnnnnct
>KT725907 count=1; merged_taxid={9606: 1}; species_name=Homo sapiens; family=9604; family_name=Hominidae; scientific_name=Homo sapiens; reverse_match=CAGAACAGGCTCCTCTAG; taxid=9606; genus_name=Homo; forward_error=0; forward_tm=51.53; rank=species; seq_length_ori=16569; forward_match=GATTAGATACCCCACTATGC; reverse_tm=48.3; genus=9605; reverse_error=1; species=9606; strand=D; Homo sapiens isolate DB…
ttagnnnnnnnnnnnnnnnnnnnnnnnnnnnnnnnnnnnnnnnnnnnnnnnnnnnnnnnn
nnnnnnnnnnnnnnnnnnnnnnnnngtgcttcatatccct
>KT725931 count=1; merged_taxid={9606: 1}; species_name=Homo sapiens; family=9604; family_name=Hominidae; scientific_name=Homo sapiens; reverse_match=CAGAACAGGCTCCTCTAG; taxid=9606; genus_name=Homo; forward_error=0; forward_tm=51.53; rank=species; seq_length_ori=16568; forward_match=GATTAGATACCCCACTATGC; reverse_tm=48.3; genus=9605; reverse_error=1; species=9606; strand=D; Homo sapiens isolate DB…
ttanccctaaacctcaacagttaaatcaacaaaacnnnnnnnnagancnctacgagccac
agcttaaaactcaaaggacctggcggtgcttcatatccct
>KU131353 count=1; merged_taxid={9606: 1}; species_name=Homo sapiens; family=9604; family_name=Hominidae; scientific_name=Homo sapiens; reverse_match=CAGAACAGGCTCCTCTAG; taxid=9606; genus_name=Homo; forward_error=0; forward_tm=51.53; rank=species; seq_length_ori=16568; forward_match=GATTAGATACCCCACTATGC; reverse_tm=48.3; genus=9605; reverse_error=1; species=9606; strand=D; Homo sapiens isolate FI…
ttagccctaaacctcaacagttaaatcaacaaaactgctcgccagaacactacgagccac
agcttaaaactcaaaggacccggcggtgcttcatatccct
>KU171097 count=1; merged_taxid={9606: 1}; species_name=Homo sapiens; family=9604; family_name=Hominidae; scientific_name=Homo sapiens; reverse_match=CAGAACAGGCTCCTCTAG; taxid=9606; genus_name=Homo; forward_error=1; forward_tm=nan; rank=species; seq_length_ori=16569; forward_match=GATTAGATACCCCACTATGN; reverse_tm=48.3; genus=9605; reverse_error=1; species=9606; strand=D; Homo sapiens isolate Bar3…
nnnnnnnnnnnnnnnnnnnnnnnnnnnnnnnnnnnnnnnnnnnnnnnnnnnnnnnnnnnn
nnnnnnnnnnnnnnnnnnnnnnnnnnnnnnnnnnnnncct
>KU171098 count=1; merged_taxid={9606: 1}; species_name=Homo sapiens; family=9604; family_name=Hominidae; scientific_name=Homo sapiens; reverse_match=CAGAACAGGCTCCTCTAG; taxid=9606; genus_name=Homo; forward_error=2; forward_tm=nan; rank=species; seq_length_ori=16569; forward_match=GATTAGATACYYCACTATGC; reverse_tm=48.3; genus=9605; reverse_error=1; species=9606; strand=D; Homo sapiens isolate Bar8…
ttagccctaaacctcaacagttaaatcaacaaaactgctcgccagaacannnnnnnnnnn
nnnnnnnnnnnnnnnnnnnnnnncggtgcttcatatccct
>KU171099 count=1; merged_taxid={9606: 1}; species_name=Homo sapiens; family=9604; family_name=Hominidae; scientific_name=Homo sapiens; reverse_match=CAGAACAGGCTCCTCTAG; taxid=9606; genus_name=Homo; forward_error=1; forward_tm=nan; rank=species; seq_length_ori=16569; forward_match=GATTANATACCCCACTATGC; reverse_tm=48.3; genus=9605; reverse_error=1; species=9606; strand=D; Homo sapiens isolate Pal7…
ttagccctaaacctcaacagttaaatcaacaaaactgctcgccagaacannnnnnnnnnc
agcttaaaactcaaaggacctggcggtgcttcatatccct
>KU682877 count=1; merged_taxid={9606: 1}; species_name=Homo sapiens; family=9604; family_name=Hominidae; scientific_name=Homo sapiens; reverse_match=CAGAACAGGCTCCTCTAG; taxid=9606; genus_name=Homo; forward_error=0; forward_tm=51.53; rank=species; seq_length_ori=16568; forward_match=GATTAGATACCCCACTATGC; reverse_tm=48.3; genus=9605; reverse_error=1; species=9606; strand=D; Homo sapiens isolate We…
ttagccctaaacctcaacagttaaatcaacnnnnnnnnnnnnnnnnnnnnnnnnnnnnac
agcttaaaactcaaaggacctggcggtgcttcatatccct
>KU683129 count=1; merged_taxid={9606: 1}; species_name=Homo sapiens; family=9604; family_name=Hominidae; scientific_name=Homo sapiens; reverse_match=CAGAACAGGCTCCTCTAG; taxid=9606; genus_name=Homo; forward_error=0; forward_tm=51.53; rank=species; seq_length_ori=16568; forward_match=GATTAGATACCCCACTATGC; reverse_tm=48.3; genus=9605; reverse_error=1; species=9606; strand=D; Homo sapiens isolate We…
ttagccctaaacctcaacagttaaatcaacaaaacngctcgccagaacactacgagccac
agcttaaaactcaaaggacctggcggtgcttcatatccct
>KY409353 count=1; merged_taxid={9606: 1}; species_name=Homo sapiens; family=9604; family_name=Hominidae; scientific_name=Homo sapiens; reverse_match=CAGAACAGGCTCCTCTAG; taxid=9606; genus_name=Homo; forward_error=0; forward_tm=51.53; rank=species; seq_length_ori=16568; forward_match=GATTAGATACCCCACTATGC; reverse_tm=48.3; genus=9605; reverse_error=1; species=9606; strand=D; Homo sapiens isolate cs…
ttagccctaaacctcaanagttaaatcaacaaaactgctcgccagaacactacgagccac
agcttaaaactcaaaggacctggcggtgcttcatatccct
>KY498629 count=1; merged_taxid={9606: 1}; species_name=Homo sapiens; family=9604; family_name=Hominidae; scientific_name=Homo sapiens; reverse_match=TAGAACAGGCTCCTCTAG; taxid=9606; genus_name=Homo; forward_error=0; forward_tm=51.53; rank=species; seq_length_ori=16570; forward_match=GATTAGATACCCCACTATGC; reverse_tm=51.12; genus=9605; reverse_error=0; species=9606; strand=D; Homo sapiens isolate P…
ttagccctaaacctcaacagttaaatcaacaaaactgctcgccagaacactacgagccac
agcttaaaactcaaaggrcctggcggtgcttcatatccct
>KY595617 count=1; merged_taxid={9606: 1}; species_name=Homo sapiens; family=9604; family_name=Hominidae; scientific_name=Homo sapiens; reverse_match=CAGAACAGGCTCCTCTAG; taxid=9606; genus_name=Homo; forward_error=0; forward_tm=51.53; rank=species; seq_length_ori=16569; forward_match=GATTAGATACCCCACTATGC; reverse_tm=48.3; genus=9605; reverse_error=1; species=9606; strand=D; Homo sapiens isolate AU…
ttagccctaaacctcaacagttaaatcaacaaaactgcttggcagaacactacgagccac
agcttaaaactcaaaggacctggcggtgcttcatatccct
>KY595651 count=2; merged_taxid={9606: 2}; species_name=Homo sapiens; family=9604; family_name=Hominidae; scientific_name=Homo sapiens; reverse_match=CAGAACAGGCTCCTCTAG; taxid=9606; rank=species; forward_error=0; forward_tm=51.53; genus_name=Homo; seq_length_ori=16569; forward_match=GATTAGATACCCCACTATGC; reverse_tm=48.3; genus=9605; reverse_error=1; species=9606; strand=D; Homo sapiens isolate AU…
ttggccctaaacctcaacagttaaatcaacaaaactgctcgccagaacactacgagccac
agcttaaaactcaaaggacctggcggtgcttcatatccct
>KY645551 count=4; merged_taxid={9606: 4}; species_name=Homo sapiens; family=9604; family_name=Hominidae; scientific_name=Homo sapiens; reverse_match=CAGAACAGGCTCCTCTAG; taxid=9606; rank=species; forward_error=0; forward_tm=51.53; genus_name=Homo; seq_length_ori=16569; forward_match=GATTAGATACCCCACTATGC; reverse_tm=48.3; genus=9605; reverse_error=1; species=9606; strand=D; Homo sapiens isolate AM…
ttagccctaaacctcaacagttaaatcaacaaaactgctcgccagaacactacgagctac
agcttaaaactcaaaggacctggcggtgcttcatatccct
>LWKW01015834 count=1; merged_taxid={9606: 1}; species_name=Homo sapiens; family=9604; family_name=Hominidae; scientific_name=Homo sapiens; reverse_match=TAGAACAGGCTCCTCTAG; taxid=9606; genus_name=Homo; forward_error=0; forward_tm=46.0; rank=species; seq_length_ori=168159; forward_match=GATTAGATACCCCACTATGC; reverse_tm=53.22; genus=9605; reverse_error=0; species=9606; strand=R; Homo sapiens isola…
ttagttctaaacccaaatagttcaaccaacaaaactattcaccagagtactacaagcaac
agcttaagactcaaaagacttggcagtgctttatattcct
>LWKW01024072 count=1; merged_taxid={9606: 1}; species_name=Homo sapiens; family=9604; family_name=Hominidae; scientific_name=Homo sapiens; reverse_match=TAGAACAGGCTCCTTTAG; taxid=9606; genus_name=Homo; forward_error=3; forward_tm=20.0; rank=species; seq_length_ori=51441; forward_match=GTTTTGACACCCCACTATGC; reverse_tm=46.1; genus=9605; reverse_error=1; species=9606; strand=R; Homo sapiens isolate…
ttagccttaaacttaaataatttaacaaacaaaattattcaccagagtattacaagcaag
agcttaaaactcaaaggacatggccaagctttatactcct
>LWKW01058821 count=4; merged_taxid={9598: 2, 9606: 2}; species_name=###; family=9604; family_name=Hominidae; scientific_name=Homininae; reverse_match=TAGAACAGGCTCCTTTAG; taxid=207598; rank=subfamily; forward_error=2; forward_tm=44.12; genus_name=###; forward_match=GAGTAGATACCCCGCTATGC; reverse_tm=42.93; genus=-1; reverse_error=1; species=-1; strand=D; Homo sapiens isolate KOREF chromosome 9 KORE…
ttaaccctaaactcgaatagttagatcaacaaaactgttcgccagaacactacaagcaac
agcttaaaactcaaaggacttggcggtgctttatatccct
>LWKW01116400 count=2; merged_taxid={9606: 2}; species_name=Homo sapiens; family=9604; family_name=Hominidae; scientific_name=Homo sapiens; reverse_match=TAAAACAGGCTTCTCTAG; taxid=9606; rank=species; forward_error=1; forward_tm=44.75; genus_name=Homo; forward_match=GATTAGATACCCTACTATGC; reverse_tm=28.97; genus=9605; reverse_error=2; species=9606; strand=D; Homo sapiens isolate KOREF chromosome X …
ttagccataaacctagataacttattaaatgaagttattcactagagtactacaagaaac
agtttaaaactcaaaggatttggtgatgctttgtagctct
>LWKW01119195 count=1; merged_taxid={9606: 1}; species_name=Homo sapiens; family=9604; family_name=Hominidae; scientific_name=Homo sapiens; reverse_match=TAGAACAGGCTCCTTTAG; taxid=9606; genus_name=Homo; forward_error=2; forward_tm=44.12; rank=species; seq_length_ori=1698; forward_match=GAGTAGATACCCCGCTATGC; reverse_tm=42.93; genus=9605; reverse_error=1; species=9606; strand=D; Homo sapiens isolat…
ttaaccctaaactcgaatagttagatcaacaaaactgttctccagaacactacaagcaac
agcttaaaactcaaaggacttggcagtgctttacatccct
>LWKW01174970 count=1; merged_taxid={9606: 1}; species_name=Homo sapiens; family=9604; family_name=Hominidae; scientific_name=Homo sapiens; reverse_match=TAGAACAGGCTCCTTTAG; taxid=9606; genus_name=Homo; forward_error=2; forward_tm=44.12; rank=species; seq_length_ori=2635; forward_match=GAGTAGATACCCCGCTATGC; reverse_tm=42.93; genus=9605; reverse_error=1; species=9606; strand=D; Homo sapiens isolat…
ttaactctaaactcaaatagttagatcaacaaaactgttcgccagaacactacaagcaac
agcttaaaactcaaaggacttggcagtgctttacatccct
>MF056357 count=1; merged_taxid={9606: 1}; species_name=Homo sapiens; family=9604; family_name=Hominidae; scientific_name=Homo sapiens; reverse_match=CAGAACAGGCTCCTCTAG; taxid=9606; genus_name=Homo; forward_error=0; forward_tm=51.53; rank=species; seq_length_ori=16559; forward_match=GATTAGATACCCCACTATGC; reverse_tm=48.3; genus=9605; reverse_error=1; species=9606; strand=D; Homo sapiens isolate 19…
ttagccctaaacctcaacagttgaatcaacaaaactgctcgccagaacncnnnnnncnnn
ancntnaaannnnaaggncctggcggtgcttcatatccct
>MF056406 count=2; merged_taxid={9606: 2}; species_name=Homo sapiens; family=9604; family_name=Hominidae; scientific_name=Homo sapiens; reverse_match=CAGAACAGGCTCCTCTAG; taxid=9606; rank=species; forward_error=0; forward_tm=51.53; genus_name=Homo; forward_match=GATTAGATACCCCACTATGC; reverse_tm=48.3; genus=9605; reverse_error=1; species=9606; strand=D; Homo sapiens isolate 1956 mitochondrion, part…
ttagccctaaacctcaacagttaaatcaacaaaactgctcgccagaacantacgagccac
agcttaaaactcaaaggacctggcggtgcttcatatccct
>MF056602 count=1; merged_taxid={9606: 1}; species_name=Homo sapiens; family=9604; family_name=Hominidae; scientific_name=Homo sapiens; reverse_match=CAGAACAGGCTCCTCTAG; taxid=9606; genus_name=Homo; forward_error=0; forward_tm=51.53; rank=species; seq_length_ori=16567; forward_match=GATTAGATACCCCACTATGC; reverse_tm=48.3; genus=9605; reverse_error=1; species=9606; strand=D; Homo sapiens isolate 21…
ttagccctaaacctcaacagttaaatcaacaaaactgctcgccagaacactacgagccac
agcttannnnnnnnnnnnnnnnnnnntgcttcatatccct
>MF056632 count=1; merged_taxid={9606: 1}; species_name=Homo sapiens; family=9604; family_name=Hominidae; scientific_name=Homo sapiens; reverse_match=CAGAACAGGCTCCTCTAG; taxid=9606; genus_name=Homo; forward_error=0; forward_tm=51.53; rank=species; seq_length_ori=16568; forward_match=GATTAGATACCCCACTATGC; reverse_tm=48.3; genus=9605; reverse_error=1; species=9606; strand=D; Homo sapiens isolate 21…
ttagccctaaacctcaacagttaaatcaacaaaaccgctcgccagaacactacgagccac
agcttaaaactcaaaggacctggcggtgcttcatatccct
>MF056801 count=2; merged_taxid={9606: 2}; species_name=Homo sapiens; family=9604; family_name=Hominidae; scientific_name=Homo sapiens; reverse_match=CAGAACAGGCTCCTCTAG; taxid=9606; rank=species; forward_error=0; forward_tm=51.53; genus_name=Homo; forward_match=GATTAGATACCCCACTATGC; reverse_tm=48.3; genus=9605; reverse_error=1; species=9606; strand=D; Homo sapiens isolate 2351 mitochondrion, part…
ttagccctaaacctcaacagttaaancaacaaaactgctcgccagaacactacgagccac
agcttaaaactcaaaggacctggcggtgcttcatatccct
>MF056836 count=1; merged_taxid={9606: 1}; species_name=Homo sapiens; family=9604; family_name=Hominidae; scientific_name=Homo sapiens; reverse_match=CAGAACAGGCTCCTCTAG; taxid=9606; genus_name=Homo; forward_error=0; forward_tm=51.53; rank=species; seq_length_ori=16513; forward_match=GATTAGATACCCCACTATGC; reverse_tm=48.3; genus=9605; reverse_error=1; species=9606; strand=D; Homo sapiens isolate 23…
ttagccctaaacctcaacagttaaatcaacaaaactgctcgccagaacactacgannnnn
nnnnnnnnnnnnnnnggacctggcggtgcttcatatccct
>MF056847 count=1; merged_taxid={9606: 1}; species_name=Homo sapiens; family=9604; family_name=Hominidae; scientific_name=Homo sapiens; reverse_match=CAGAACAGGCTCCTCTAG; taxid=9606; genus_name=Homo; forward_error=1; forward_tm=nan; rank=species; seq_length_ori=16491; forward_match=GATTAGATACCCCACTNTGC; reverse_tm=48.3; genus=9605; reverse_error=1; species=9606; strand=D; Homo sapiens isolate 2400…
nnnnnnnnnnnnnnnnnnnnnnnnnnnnnnnnnnnnnnnnnnnnnnnnnnnnnnnnnnnn
nncttaaaactcaaaggacctggcggnnnttcananncct
>MF057010 count=1; merged_taxid={9606: 1}; species_name=Homo sapiens; family=9604; family_name=Hominidae; scientific_name=Homo sapiens; reverse_match=CAGAACAGGCTCCTCTAG; taxid=9606; genus_name=Homo; forward_error=0; forward_tm=51.53; rank=species; seq_length_ori=16568; forward_match=GATTAGATACCCCACTATGC; reverse_tm=48.3; genus=9605; reverse_error=1; species=9606; strand=D; Homo sapiens isolate 25…
ttagccctaaacctcaacagttaaatcaacaaaactgctcgccagaacactacgagccac
ngnnnnannnncaaaggacctggcggtgcttcatatccct
>MF114217 count=1; merged_taxid={9606: 1}; species_name=Homo sapiens; family=9604; family_name=Hominidae; scientific_name=Homo sapiens; reverse_match=CAGAACAGGCTCCTCTAG; taxid=9606; genus_name=Homo; forward_error=0; forward_tm=51.53; rank=species; seq_length_ori=16539; forward_match=GATTAGATACCCCACTATGC; reverse_tm=48.3; genus=9605; reverse_error=1; species=9606; strand=D; Homo sapiens haplogroup…
ttagccctaaacctcaacagttaaatcaacaaaactgctcgccagaacactacgagccac
agcttaaaactcaaaggacctngcggtgcnnnatatnnnt
>MG272997 count=1; merged_taxid={9606: 1}; species_name=Homo sapiens; family=9604; family_name=Hominidae; scientific_name=Homo sapiens; reverse_match=CAGAACAGGCTCCTCTAG; taxid=9606; genus_name=Homo; forward_error=0; forward_tm=51.53; rank=species; seq_length_ori=16568; forward_match=GATTAGATACCCCACTATGC; reverse_tm=48.3; genus=9605; reverse_error=1; species=9606; strand=D; Homo sapiens isolate TL…
ttagccctaaacctcaacagttaaaccaacaaaactgctcgccagaacactacgagccac
agcttaaaactcaaaggacctggcggtgcttcatatcccc
>MG773625 count=1; merged_taxid={9606: 1}; species_name=Homo sapiens; family=9604; family_name=Hominidae; scientific_name=Homo sapiens; reverse_match=CAGAACAGGCTCCTCTAN; taxid=9606; genus_name=Homo; forward_error=0; forward_tm=51.53; rank=species; seq_length_ori=16499; forward_match=GATTAGATACCCCACTATGC; reverse_tm=nan; genus=9605; reverse_error=2; species=9606; strand=D; Homo sapiens isolate LRV…
ttagccctaaacctcaacagttaaatcaacaaaactgctcgccagaacactacgagccac
agcttaaaactcaaaggaccnnnnnnnnnttnnnnnnnnn
>MG773627 count=1; merged_taxid={9606: 1}; species_name=Homo sapiens; family=9604; family_name=Hominidae; scientific_name=Homo sapiens; reverse_match=CAGAACAGGCTCCTCTAG; taxid=9606; genus_name=Homo; forward_error=0; forward_tm=51.53; rank=species; seq_length_ori=16487; forward_match=GATTAGATACCCCACTATGC; reverse_tm=48.3; genus=9605; reverse_error=1; species=9606; strand=D; Homo sapiens isolate LR…
ttagccctaaacctcaacagttaaatcaacaaaactgctcgccagaacactacganccac
agcttaaaactcaaaggacctggcggtgcttcatatccct
>MH359198 count=1; merged_taxid={9606: 1}; species_name=Homo sapiens; family=9604; family_name=Hominidae; scientific_name=Homo sapiens; reverse_match=CAGAACAGGCTCCTCTAG; taxid=9606; genus_name=Homo; forward_error=0; forward_tm=51.53; rank=species; seq_length_ori=16561; forward_match=GATTAGATACCCCACTATGC; reverse_tm=48.3; genus=9605; reverse_error=1; species=9606; strand=D; Homo sapiens isolate ir…
ttagccctaaacctnnnnnnnnnnnnnnnnnnnnnnnnnnnnnnnnnnnnnnnnnnnnnn
nnnnnnnnnnnnnnnnnnnnnnnnggtgcttcatatccct
>MH359214 count=1; merged_taxid={9606: 1}; species_name=Homo sapiens; family=9604; family_name=Hominidae; scientific_name=Homo sapiens; reverse_match=CAGAACAGGCTCCTCTAG; taxid=9606; genus_name=Homo; forward_error=0; forward_tm=51.53; rank=species; seq_length_ori=16535; forward_match=GATTAGATACCCCACTATGC; reverse_tm=48.3; genus=9605; reverse_error=1; species=9606; strand=D; Homo sapiens isolate Ir…
ttagccctaaannnnnnnnnnnnnnnnnnnnnnnnnnnnnnnnnnnnnnnnnnnnnnnnn
nnnnnnnnnnnnnnnnnnnnnnnnnnnnnnnnnnnnnnnn
>MH359222 count=1; merged_taxid={9606: 1}; species_name=Homo sapiens; family=9604; family_name=Hominidae; scientific_name=Homo sapiens; reverse_match=CAGAACAGGCTCCTCTAG; taxid=9606; genus_name=Homo; forward_error=0; forward_tm=51.53; rank=species; seq_length_ori=16567; forward_match=GATTAGATACCCCACTATGC; reverse_tm=48.3; genus=9605; reverse_error=1; species=9606; strand=D; Homo sapiens isolate N4…
ttagccctaaacctcaacaattaaatcnncnnnnnnnnnnnnnnnnnnnnnnnnnnnnac
agcttaaaactcaaaggacctggcggtgcttcatatccct
>MH359223 count=1; merged_taxid={9606: 1}; species_name=Homo sapiens; family=9604; family_name=Hominidae; scientific_name=Homo sapiens; reverse_match=CAGAACAGGCTCCTCTAG; taxid=9606; genus_name=Homo; forward_error=0; forward_tm=51.53; rank=species; seq_length_ori=16568; forward_match=GATTAGATACCCCACTATGC; reverse_tm=48.3; genus=9605; reverse_error=1; species=9606; strand=D; Homo sapiens isolate N4…
ttagccctaaacctcaacagttaaatcaacaaaactgctcgccagaacactacgagccac
agcttnaaactcaaaggacctggcggtgcttcatatccct
>MH359224 count=1; merged_taxid={9606: 1}; species_name=Homo sapiens; family=9604; family_name=Hominidae; scientific_name=Homo sapiens; reverse_match=CAGAACAGGCTCCTCTAG; taxid=9606; genus_name=Homo; forward_error=0; forward_tm=51.53; rank=species; seq_length_ori=16568; forward_match=GATTAGATACCCCACTATGC; reverse_tm=48.3; genus=9605; reverse_error=1; species=9606; strand=D; Homo sapiens isolate N5…
ttagccctaaacctcaacannnnnnnnnnnnnnnnnnnncgccnnnnnnnnnnnnnnnnn
nnnnnnnnnnnnnnnnnnnnnnnnggtgcttcatatccct
>MH359228 count=1; merged_taxid={9606: 1}; species_name=Homo sapiens; family=9604; family_name=Hominidae; scientific_name=Homo sapiens; reverse_match=CAGAACAGGCTCCTCTAG; taxid=9606; genus_name=Homo; forward_error=0; forward_tm=51.53; rank=species; seq_length_ori=16557; forward_match=GATTAGATACCCCACTATGC; reverse_tm=48.3; genus=9605; reverse_error=1; species=9606; strand=D; Homo sapiens isolate ya…
ttagccctaaacctcaacagttaaatcaacaaaactgctcgccagannacnnngnnnnnn
annntannnnnnnnnngacctggcggtgcttcatatccct
>MH763841 count=1; merged_taxid={9606: 1}; species_name=Homo sapiens; family=9604; family_name=Hominidae; scientific_name=Homo sapiens; reverse_match=CAGAACAGGCTCCTCTAG; taxid=9606; genus_name=Homo; forward_error=0; forward_tm=51.53; rank=species; seq_length_ori=16570; forward_match=GATTAGATACCCCACTATGC; reverse_tm=48.3; genus=9605; reverse_error=1; species=9606; strand=D; Homo sapiens haplogroup…
ttagccctaaacctcaacagttaaatcaacaagactgctcgccagaacactacgagccac
agcttaaaactcaaaggacctggcggtgcttcatatccct
>MH830137 count=1; merged_taxid={9606: 1}; species_name=Homo sapiens; family=9604; family_name=Hominidae; scientific_name=Homo sapiens; reverse_match=CAGAACAGGCTCCTCTAG; taxid=9606; genus_name=Homo; forward_error=0; forward_tm=51.53; rank=species; seq_length_ori=16568; forward_match=GATTAGATACCCCACTATGC; reverse_tm=48.3; genus=9605; reverse_error=1; species=9606; strand=D; UNVERIFIED: Homo sapien…
ttagccctaaacctcaacagttaaatcaacaaaactgctcgccagacactacgagccaca
gcttaaaactcaaaaggacctggcggtgcttcatatccct
>MK059616 count=1; merged_taxid={9606: 1}; species_name=Homo sapiens; family=9604; family_name=Hominidae; scientific_name=Homo sapiens; reverse_match=CAGAACAGGCTCCTCTAG; taxid=9606; genus_name=Homo; forward_error=0; forward_tm=51.53; rank=species; seq_length_ori=16568; forward_match=GATTAGATACCCCACTATGC; reverse_tm=48.3; genus=9605; reverse_error=1; species=9606; strand=D; Homo sapiens isolate LD…
ttagccctaaacctcaacagttaaatcaacaaaactgctcgccagaacactacgagccac
agcttaaaactcaaaggacctggcggtgcttcatatcccg
>MK059654 count=1; merged_taxid={9606: 1}; species_name=Homo sapiens; family=9604; family_name=Hominidae; scientific_name=Homo sapiens; reverse_match=CAGAACAGGCTCCTCTAG; taxid=9606; genus_name=Homo; forward_error=0; forward_tm=51.53; rank=species; seq_length_ori=16425; forward_match=GATTAGATACCCCACTATGC; reverse_tm=48.3; genus=9605; reverse_error=1; species=9606; strand=D; Homo sapiens isolate LG…
ttagccctaaacctcaacagttaaatcaacaaaactgntcgccagaacactacgagncac
agcttaaaannnnnnnnacctggcggtgnttnatatccct
>MK059700 count=1; merged_taxid={9606: 1}; species_name=Homo sapiens; family=9604; family_name=Hominidae; scientific_name=Homo sapiens; reverse_match=CAGAACAGGCTCCTCTNN; taxid=9606; genus_name=Homo; forward_error=0; forward_tm=51.53; rank=species; seq_length_ori=16311; forward_match=GATTAGATACCCCACTATGC; reverse_tm=nan; genus=9605; reverse_error=3; species=9606; strand=D; Homo sapiens isolate LM3…
ttagccctaaacctcaacagttaaatcaacaaaactnctcnccanaacactacgagccac
annnnnnnnnnnnnnnnnccnnncggtnnnnnnnnnnnnn
>AB032845 count=4; merged_taxid={9378: 4}; species_name=Suncus murinus; family=9376; family_name=Soricidae; scientific_name=Suncus murinus; reverse_match=TAGAACAGGCTCCTCTAG; taxid=9378; rank=species; forward_error=0; forward_tm=51.53; genus_name=Suncus; forward_match=GATTAGATACCCCACTATGC; reverse_tm=51.12; genus=9377; reverse_error=0; species=9378; strand=D; Suncus murinus mitochondrial gene for …
ttagccctaaaccaaaataatttataaacaaaattattcgccagagaactactagctata
gcttaaaactcaaaggacttggcggtgctttatatccat
>AB032846 count=4; merged_taxid={62295: 4}; species_name=Mogera wogura; family=9373; family_name=Talpidae; scientific_name=Mogera wogura; reverse_match=CAGAACAGGCTCCTCTAG; taxid=62295; rank=species; forward_error=0; forward_tm=51.53; genus_name=Mogera; forward_match=GATTAGATACCCCACTATGC; reverse_tm=48.3; genus=62294; reverse_error=1; species=62295; strand=D; Mogera wogura mitochondrial gene for 1…
ttagccctaaaccaagacaatccaactaacaagattgttcgccagagaactactagctac
agcttaaaactcaaaggacttggcggtgctttatatccct
>AB032847 count=4; merged_taxid={9440: 1, 105295: 3}; species_name=###; family=9431; family_name=Vespertilionidae; scientific_name=Vespertilionidae; reverse_match=TAGAACAGGCTCCTCTAG; taxid=9431; rank=family; forward_error=0; forward_tm=51.53; genus_name=###; forward_match=GATTAGATACCCCACTATGC; reverse_tm=51.12; genus=-1; reverse_error=0; species=-1; strand=D; Pipistrellus abramus mitochondrial ge…
ttagccctaaacataaaaaattataaacaaaattattcgccagagtactaccagcaaaag
ctagaaactcaaaggacttggcggtgccttatatcctt
>AB033609 count=3; merged_taxid={106106: 3}; species_name=Urotrichus talpoides; family=9373; family_name=Talpidae; scientific_name=Urotrichus talpoides; reverse_match=TAGAACAGGCTCCTCTAG; taxid=106106; rank=species; forward_error=0; forward_tm=51.53; genus_name=Urotrichus; forward_match=GATTAGATACCCCACTATGC; reverse_tm=51.12; genus=106105; reverse_error=0; species=106106; strand=D; Urotrichus talp…
ttagccctaaaccaagacaatccaattaacaagattgtccgccagagaactactagcaac
agcttaaaactcaaaggacttggcggtgctttatatccct
>AB042770 count=8; merged_taxid={126282: 1, 161598: 7}; species_name=###; family=9398; family_name=Pteropodidae; scientific_name=Pteropus; reverse_match=CAGAACAGGCTCCTCTAG; taxid=9401; rank=genus; forward_error=0; forward_tm=51.53; genus_name=Pteropus; forward_match=GATTAGATACCCCACTATGC; reverse_tm=48.3; genus=9401; reverse_error=1; species=-1; strand=D; Pteropus dasymallus mitochondrial DNA, com…
ttagccctaaacctaagcagctaaataacaatgctactcgccagagtactactagcaaca
gcttaaaactcaaaggacttggcggtgctttatatccct
>AB048585 count=1; merged_taxid={9615: 1}; species_name=Canis lupus; family=9608; family_name=Canidae; scientific_name=Canis lupus familiaris; reverse_match=TAGAACAGGCTCCTCTAG; taxid=9615; genus_name=Canis; forward_error=0; forward_tm=51.53; rank=subspecies; seq_length_ori=2375; forward_match=GATTAGATACCCCACTATGC; reverse_tm=51.12; genus=9611; reverse_error=0; species=9612; strand=D; Canis lupus …
ttagccctaaacataaaccattctataacaaaataattcgccagagaactactagcaaca
gcttaaaactcaaaggacttggcggtgctttatatccct
>AB048587 count=1; merged_taxid={9615: 1}; species_name=Canis lupus; family=9608; family_name=Canidae; scientific_name=Canis lupus familiaris; reverse_match=TAGAACAGGCTCCTCTAG; taxid=9615; genus_name=Canis; forward_error=0; forward_tm=51.53; rank=subspecies; seq_length_ori=4131; forward_match=GATTAGATACCCCACTATGC; reverse_tm=51.12; genus=9611; reverse_error=0; species=9612; strand=D; Canis lupus …
ttagccctaaacataaatcagtctataacaaaataattcaccagagaactactagcaaca
gcttaaatctcaaaggacgtggctgtgctttatatccct
>AB048588 count=1; merged_taxid={9615: 1}; species_name=Canis lupus; family=9608; family_name=Canidae; scientific_name=Canis lupus familiaris; reverse_match=TAGAACAGGCTCCTCTAG; taxid=9615; genus_name=Canis; forward_error=1; forward_tm=48.17; rank=subspecies; seq_length_ori=4251; forward_match=GATTAGATGCCCCACTATGC; reverse_tm=51.12; genus=9611; reverse_error=0; species=9612; strand=D; Canis lupus …
ttagccctaaacataaatcattctacaacaaaataattcgccagagaactactagcaaca
gcttaaaactcaaaggacttggcggttctttatatccct
>AB048589 count=1; merged_taxid={9615: 1}; species_name=Canis lupus; family=9608; family_name=Canidae; scientific_name=Canis lupus familiaris; reverse_match=TAGAACAGGCTCCTCTAG; taxid=9615; genus_name=Canis; forward_error=1; forward_tm=41.87; rank=subspecies; seq_length_ori=5712; forward_match=GATTAAATACCCCACTATGC; reverse_tm=51.12; genus=9611; reverse_error=0; species=9612; strand=D; Canis lupus …
ttagccgtaaacataaatcattctacaacaaaataattcgccagagaactattagcaaca
gcttaaaactcaaaggacttggtggtgcttttatatccct
>AB048590 count=1330; merged_taxid={1419712: 1, 9612: 101, 9614: 7, 9615: 1209, 286419: 4, 1341016: 1, 1707807: 2, 246881: 1, 1295334: 1, 228401: 1, 68724: 1, 443256: 1}; species_name=###; family=9608; family_name=Canidae; scientific_name=Canis; taxid=9611; rank=genus; genus_name=Canis; genus=9611; species=-1; strand=D; Canis lupus familiaris mitochondrial genes for tRNA-glu, cytochrome b, tRNA-t…
ttagccctaaacatagataattttacaacaaaataattcgccagaggactactagcaata
gcttaaaactcaaaggacttggcggtgctttatatccct
>AB053205 count=2; merged_taxid={48089: 2}; species_name=Romerolagus diazi; family=9979; family_name=Leporidae; scientific_name=Romerolagus diazi; reverse_match=TAGAACAGGCTCCTCTAG; taxid=48089; rank=species; forward_error=0; forward_tm=51.53; genus_name=Romerolagus; forward_match=GATTAGATACCCCACTATGC; reverse_tm=51.12; genus=48088; reverse_error=0; species=48089; strand=D; Romerolagus diazi mitoc…
ttagccctaaacctaaataatttataacaaaattgttcgccagagaactacaagccagag
cttaaaactcaaaggacttggcggtgctttacacccac
>AB053258 count=1; merged_taxid={130834: 1}; species_name=Ochotona hyperborea; family=9976; family_name=Ochotonidae; scientific_name=Ochotona hyperborea; reverse_match=TAGAACAGGCTCCTCTAG; taxid=130834; genus_name=Ochotona; forward_error=0; forward_tm=51.53; rank=species; seq_length_ori=824; forward_match=GATTAGATACCCCACTATGC; reverse_tm=51.12; genus=9977; reverse_error=0; species=130834; strand=D…
ctagccgcaaacttaaatagttgtataaacaaaactattcgccagaggactactagcaac
agcttaaaactcaaaggacttggcggtgctttatacccc
>AB058603 count=5; merged_taxid={156447: 5}; species_name=Pentalagus furnessi; family=9979; family_name=Leporidae; scientific_name=Pentalagus furnessi; reverse_match=TAGAACAGGCTCCTCTAG; taxid=156447; rank=species; forward_error=0; forward_tm=51.53; genus_name=Pentalagus; forward_match=GATTAGATACCCCACTATGC; reverse_tm=51.12; genus=156446; reverse_error=0; species=156447; strand=D; Pentalagus furne…
ttagccctaaacttaaataatttcataacaaaattattcgccagagaactacgagccaga
gcttaaaactcaaaggacttggcggtgctttatacccac
>AB058610 count=19; merged_taxid={258242: 1, 100181: 1, 100182: 1, 63225: 2, 62618: 2, 62620: 1, 9981: 1, 62621: 10}; species_name=###; family=9979; family_name=Leporidae; scientific_name=Lepus; reverse_match=TAGAACAGGCTCCTCTAG; taxid=9980; rank=genus; forward_error=0; forward_tm=51.53; genus_name=Lepus; forward_match=GATTAGATACCCCACTATGC; reverse_tm=51.12; genus=9980; reverse_error=0; species=-1…
ttagccttaaacctaaataattttataacaaaattattcgccagagaactacaagccaga
gcttaaaactcaaaggacttggcggtgctttatacccgc
>AB058612 count=2; merged_taxid={156448: 2}; species_name=Lepus brachyurus; family=9979; family_name=Leporidae; scientific_name=Lepus brachyurus; reverse_match=TAGAACAGGCTCCTCTAG; taxid=156448; rank=species; forward_error=0; forward_tm=51.53; genus_name=Lepus; seq_length_ori=832; forward_match=GATTAGATACCCCACTATGC; reverse_tm=51.12; genus=9980; reverse_error=0; species=156448; strand=D; Lepus bra…
ttagccttaaacctaaataatttcataacaaaattattcgccagagaactacaagccaga
gcttaaaactcaaaggacttggcggtgctttatacccgc
>AB061526 count=1; merged_taxid={159859: 1}; species_name=Rhinolophus pumilus; family=58055; family_name=Rhinolophidae; scientific_name=Rhinolophus pumilus; reverse_match=TAGGACAGGCTCCTCTAG; taxid=159859; genus_name=Rhinolophus; forward_error=0; forward_tm=51.53; rank=species; seq_length_ori=16869; forward_match=GATTAGATACCCCACTATGC; reverse_tm=45.62; genus=49442; reverse_error=1; species=159859;…
ttagccctaaacctaaacaattaacacaacaatattattcgccagagtactactagcaat
agcttaaaactcaaaggacttggcggtgctttatacccct
>AB061527 count=1; merged_taxid={62275: 1}; species_name=Sorex unguiculatus; family=9376; family_name=Soricidae; scientific_name=Sorex unguiculatus; reverse_match=CAGAACAGGCTCCTCTAG; taxid=62275; genus_name=Sorex; forward_error=0; forward_tm=51.53; rank=species; seq_length_ori=17105; forward_match=GATTAGATACCCCACTATGC; reverse_tm=48.3; genus=9379; reverse_error=1; species=62275; strand=D; Sorex u…
ttagccctaaacttaggtatttaatctaacaaaaatacccgtcagagaactactagcaat
agcttaaaactcaaaggacttggcggtgctttatatccct
>AB070127 count=2; merged_taxid={9541: 2}; species_name=Macaca fascicularis; family=9527; family_name=Cercopithecidae; scientific_name=Macaca fascicularis; reverse_match=TGGAACAGGCTCCTCTAG; taxid=9541; rank=species; forward_error=1; forward_tm=45.96; genus_name=Macaca; seq_length_ori=1723; forward_match=GATTAGACACCCCACTATGC; reverse_tm=47.17; genus=9539; reverse_error=1; species=9541; strand=D; M…
ttggccctaaacctcagtaattagataacaaaactactcgccagaatactacaagcaaca
gcttgaaactcaaggacttgacggtgctttacatcccc
>AB074962 count=392; merged_taxid={30520: 1, 9913: 369, 9906: 1, 9915: 16, 9909: 5}; species_name=###; family=9895; family_name=Bovidae; scientific_name=Bos; taxid=9903; rank=genus; forward_error=0; genus_name=Bos; forward_match=GATTAGATACCCCACTATGC; genus=9903; species=-1; Bos taurus mitochondrial DNA, complete genome, haplotype:JBC1
ttagccctaaacacagataattacataaacaaaattattcgccagagtactactagcaac
agcttaaaactcaaaggacttggcggtgctttatatcctt
>AB096865 count=1; merged_taxid={9813: 1}; species_name=Procavia capensis; family=9811; family_name=Procaviidae; scientific_name=Procavia capensis; reverse_match=TTGGACAGGCTCCTCTAG; taxid=9813; genus_name=Procavia; forward_error=0; forward_tm=51.53; rank=species; seq_length_ori=16743; forward_match=GATTAGATACCCCACTATGC; reverse_tm=39.18; genus=9812; reverse_error=2; species=9813; strand=D; Procav…
tcagccctaaaccccagcatctattaacgaagctgttcgccagagaactaccagcaaaag
ctaaaaactcaaaggacttggcggtgcttcacatccac
>AB096866 count=1; merged_taxid={185453: 1}; species_name=Chrysochloris asiatica; family=9389; family_name=Chrysochloridae; scientific_name=Chrysochloris asiatica; reverse_match=TATAACAGGCTCCTCTAG; taxid=185453; genus_name=Chrysochloris; forward_error=0; forward_tm=51.53; rank=species; seq_length_ori=16652; forward_match=GATTAGATACCCCACTATGC; reverse_tm=41.24; genus=185452; reverse_error=1; speci…
ttagccctaaaccttaataattttaaacaaaattattcgccagagaactactagcaatag
cttaaaacttaaaggacttggcggtgctttatatccac
>AB096867 count=1; merged_taxid={213657: 1}; species_name=Elephantulus sp. VB001; family=28735; family_name=Macroscelididae; scientific_name=Elephantulus sp. VB001; reverse_match=TGTAACAGGCTCCTCTAG; taxid=213657; genus_name=Elephantulus; forward_error=0; forward_tm=51.53; rank=species; seq_length_ori=16677; forward_match=GATTAGATACCCCACTATGC; reverse_tm=39.85; genus=28736; reverse_error=2; specie…
ttagccttaaaccttgatatttagtaacaaaaatatccgccagagaactacaagcaaccg
cttaaaactcaaaggacttggcggtgcttcacaaccca
>AB098844 count=1; merged_taxid={9913: 1}; species_name=Bos taurus; family=9895; family_name=Bovidae; scientific_name=Bos taurus; reverse_match=TAGAACAGGCTCCTCTAG; taxid=9913; genus_name=Bos; forward_error=0; forward_tm=46.0; rank=species; seq_length_ori=578; forward_match=GATTAGATACCCCACTATGC; reverse_tm=53.22; genus=9903; reverse_error=0; species=9913; strand=R; Bos taurus mitochondrial RNA, si…
ttagccctaaacacagataattacataaacaaattattcgccagagtactactagcaaca
gcttaaactcaaaggacttgcggtgctttatatcctt
>AB098857 count=1; merged_taxid={9913: 1}; species_name=Bos taurus; family=9895; family_name=Bovidae; scientific_name=Bos taurus; reverse_match=TAGAACAGGCTCCTCTAG; taxid=9913; genus_name=Bos; forward_error=0; forward_tm=46.0; rank=species; seq_length_ori=594; forward_match=GATTAGATACCCCACTATGC; reverse_tm=53.22; genus=9903; reverse_error=0; species=9913; strand=R; Bos taurus mitochondrial RNA, si…
ttagccctaaacacagataattacataaacaaaattattcgccagagtactactagcaac
agcttaaaactcaaaggacttgcggtgctttatatcctt
>AB098866 count=1; merged_taxid={9913: 1}; species_name=Bos taurus; family=9895; family_name=Bovidae; scientific_name=Bos taurus; reverse_match=TAGAACAGGCTCCTCTAG; taxid=9913; genus_name=Bos; forward_error=0; forward_tm=46.0; rank=species; seq_length_ori=490; forward_match=GATTAGATACCCCACTATGC; reverse_tm=53.22; genus=9903; reverse_error=0; species=9913; strand=R; Bos taurus mitochondrial RNA, si…
ttagccctaaacacagataattacataaacaaattattcgccagagtactactagcaaca
gcttaaaactcaaaggacttggcggtgctttatatcctt
>AB098882 count=1; merged_taxid={9913: 1}; species_name=Bos taurus; family=9895; family_name=Bovidae; scientific_name=Bos taurus; reverse_match=TAGAACAGGCTCCTCTAA; taxid=9913; genus_name=Bos; forward_error=0; forward_tm=46.0; rank=species; seq_length_ori=564; forward_match=GATTAGATACCCCACTATGC; reverse_tm=43.9; genus=9903; reverse_error=1; species=9913; strand=R; Bos taurus mitochondrial RNA, sim…
ttagccctaaacacagataattacataaacaaattattcgccaagagtactactagccaa
cagcttaaaactcaaagacttgcggtgctttatatcct
>AB098885 count=1; merged_taxid={9913: 1}; species_name=Bos taurus; family=9895; family_name=Bovidae; scientific_name=Bos taurus; reverse_match=TAGAACAGGCTCCTCTAA; taxid=9913; genus_name=Bos; forward_error=2; forward_tm=38.53; rank=species; seq_length_ori=483; forward_match=ATTTAGATACCCCACTATGC; reverse_tm=43.9; genus=9903; reverse_error=1; species=9913; strand=R; Bos taurus mitochondrial RNA, si…
ttagccctaaacacagataattacataaacaaattatttcgccagagtactactagcaac
agcttaaaactcaaaggacttgcggtgctttatatcct
>AB099115 count=1; merged_taxid={9913: 1}; species_name=Bos taurus; family=9895; family_name=Bovidae; scientific_name=Bos taurus; reverse_match=TAGAACAGGCTCCTCTAG; taxid=9913; genus_name=Bos; forward_error=0; forward_tm=51.53; rank=species; seq_length_ori=624; forward_match=GATTAGATACCCCACTATGC; reverse_tm=51.12; genus=9903; reverse_error=0; species=9913; strand=D; Bos taurus mitochondrial RNA, s…
ttagccctaaacacagatattacataaacaaaattattcgccagagtactactagcaaca
gcttaaaactcaaaggacttggcggtgctttatatccttt
>AB099116 count=1; merged_taxid={9913: 1}; species_name=Bos taurus; family=9895; family_name=Bovidae; scientific_name=Bos taurus; reverse_match=TAGAACAGGCTCCTCTAG; taxid=9913; genus_name=Bos; forward_error=0; forward_tm=51.53; rank=species; seq_length_ori=561; forward_match=GATTAGATACCCCACTATGC; reverse_tm=51.12; genus=9903; reverse_error=0; species=9913; strand=D; Bos taurus mitochondrial RNA, s…
ttagccctaaacacagattattacattaaacaaaattattcgccagagtactactagcaa
cagcttaaaactcaaaggacttggcgggctttatatcctt
>AB099119 count=1; merged_taxid={9913: 1}; species_name=Bos taurus; family=9895; family_name=Bovidae; scientific_name=Bos taurus; reverse_match=TAGAACAGGCTCCTCTAG; taxid=9913; genus_name=Bos; forward_error=0; forward_tm=51.53; rank=species; seq_length_ori=614; forward_match=GATTAGATACCCCACTATGC; reverse_tm=51.12; genus=9903; reverse_error=0; species=9913; strand=D; Bos taurus mitochondrial RNA, s…
ttagccctaaacacagatattacataaacaaaattattcgccagagtactactagcaaca
gcttaaaactcaaaggacttggcggtgctttatatctt
>AB099138 count=1; merged_taxid={9913: 1}; species_name=Bos taurus; family=9895; family_name=Bovidae; scientific_name=Bos taurus; reverse_match=TAGAACAGGCTCCTCTAG; taxid=9913; genus_name=Bos; forward_error=1; forward_tm=nan; rank=species; seq_length_ori=476; forward_match=GATTAGATACCCCANTATGC; reverse_tm=51.12; genus=9903; reverse_error=0; species=9913; strand=D; Bos taurus mitochondrial RNA, sim…
ttagccctaaacacagattattacataaacaaaattattcgccagagtactactagcaac
agcttaaaactcaaaggacttggcggtgctttatatcctt
>AB099145 count=1; merged_taxid={9913: 1}; species_name=Bos taurus; family=9895; family_name=Bovidae; scientific_name=Bos taurus; reverse_match=TAGAACAGGCTCCTCTAG; taxid=9913; genus_name=Bos; forward_error=0; forward_tm=51.53; rank=species; seq_length_ori=616; forward_match=GATTAGATACCCCACTATGC; reverse_tm=51.12; genus=9903; reverse_error=0; species=9913; strand=D; Bos taurus mitochondrial RNA, s…
ttagccctaaacacagatattacataaacaaaattattcgccagagtactactagcaaca
gcttaaaactcaaaggacttggcggtgctttatatcctt
>AB099481 count=6; merged_taxid={217708: 6}; species_name=Hemiechinus auritus; family=9363; family_name=Erinaceidae; scientific_name=Hemiechinus auritus; reverse_match=TAGAACAGGCTCCTCTAG; taxid=217708; rank=species; genus_name=Hemiechinus; reverse_tm=51.12; genus=30578; reverse_error=0; species=217708; strand=D; Hemiechinus auritus mitochondrial DNA, complete genome
ttagccctaaacctagatagttacttaacaaaactatacgccagagaactacgagccaca
gcttaaaactcaaaggacttggcggtgctttatacccc
>AB099484 count=5; merged_taxid={9371: 5}; species_name=Echinops telfairi; family=9369; family_name=Tenrecidae; scientific_name=Echinops telfairi; reverse_match=CATAACAGGCTCCTCTAG; taxid=9371; rank=species; forward_error=0; forward_tm=51.53; genus_name=Echinops; forward_match=GATTAGATACCCCACTATGC; reverse_tm=37.3; genus=9370; reverse_error=2; species=9371; strand=D; Echinops telfairi mitochondria…
ttagccttaaacctagatagtctacaacaagacatatccgccagagaactactagcaaag
ctaaaaacttaaagaacttggcggtgcttcacacccac
>AB106230 count=16; merged_taxid={1415659: 14, 182669: 2}; species_name=###; family=9373; family_name=Talpidae; scientific_name=Uropsilus; reverse_match=CAGAACAGGCTCCTCTAG; taxid=176848; rank=genus; forward_error=0; forward_tm=51.53; genus_name=Uropsilus; forward_match=GATTAGATACCCCACTATGC; reverse_tm=48.3; genus=176848; reverse_error=1; species=-1; strand=D; Uropsilus gracilis mitochondrial gene…
ttagccataaacttagacagttatattaacaaaactgtccgccagagaactactagcaac
agcttaaaactcaaaggacttggcggtgctttatatccct
>AB106232 count=3; merged_taxid={224955: 3}; species_name=Scaptonyx fusicaudus; family=9373; family_name=Talpidae; scientific_name=Scaptonyx fusicaudus; reverse_match=TAGAACAGGCTCCTCTAG; taxid=224955; rank=species; forward_error=0; forward_tm=51.53; genus_name=Scaptonyx; forward_match=GATTAGATACCCCACTATGC; reverse_tm=51.12; genus=224954; reverse_error=0; species=224955; strand=D; Scaptonyx fusica…
ttagccctaaactaagacaatccaatcaacaagattgtccgccagagaactactagcaat
agcttaaaactcaaaggacttggcggtgctttatatccct
>AB106233 count=1; merged_taxid={114411: 1}; species_name=Euroscaptor mizura; family=9373; family_name=Talpidae; scientific_name=Euroscaptor mizura; reverse_match=CAGAACAGGCTCCTCTAG; taxid=114411; genus_name=Euroscaptor; forward_error=0; forward_tm=51.53; rank=species; seq_length_ori=891; forward_match=GATTAGATACCCCACTATGC; reverse_tm=48.3; genus=114410; reverse_error=1; species=114411; strand=D;…
ctagccctaaaccaagacagtccaactaacaagactgttcgccagagaactactagcaac
agcttaaaactcaaaggacttggcggtgctttatatccct
>AB106234 count=39; merged_taxid={468912: 5, 1581555: 19, 114413: 12, 1300119: 3}; species_name=###; family=9373; family_name=Talpidae; scientific_name=Talpidae; taxid=9373; rank=family; forward_error=0; forward_tm=51.53; genus_name=###; forward_match=GATTAGATACCCCACTATGC; genus=-1; species=-1; strand=D; Mogera insularis mitochondrial gene for 12S ribosomal RNA, partial sequence, isolate:MH6860HS…
ttagccctaaaccaagacaatccaactaacaagattgttcgccagagaactactagcaat
agcttaaaactcaaaggacttggcggtgctttatatccct
>AB106235 count=23; merged_taxid={468912: 8, 1340034: 12, 114414: 1, 114415: 2}; species_name=###; family=9373; family_name=Talpidae; scientific_name=Mogera; reverse_match=CAGAACAGGCTCCTCTAG; taxid=62294; rank=genus; forward_error=0; forward_tm=51.53; genus_name=Mogera; forward_match=GATTAGATACCCCACTATGC; reverse_tm=48.3; genus=62294; reverse_error=1; species=-1; strand=D; Mogera tokudae mitochon…
ttagccctaaaccaagacaatccaactaacaagattgttcgccagagaactactagcaac
agcttaaaactcaaaggacttggcggtgctttatatccct
>AB106238 count=5; merged_taxid={111428: 1, 62295: 4}; species_name=###; family=9373; family_name=Talpidae; scientific_name=Mogera; reverse_match=CAGAACAGGCTCCTCTAG; taxid=62294; rank=genus; forward_error=0; forward_tm=51.53; genus_name=Mogera; forward_match=GATTAGATACCCCACTATGC; reverse_tm=48.3; genus=62294; reverse_error=1; species=-1; strand=D; Mogera wogura mitochondrial gene for 12S ribosoma…
ttagccctaaaccaagacaatccaactaacaagattgttcgccagagaactactagccac
agcttaaaactcaaaggacttggcggtgctttatatccct
>AB119064 count=1; merged_taxid={92062: 1}; species_name=Mustela altaica; family=9655; family_name=Mustelidae; scientific_name=Mustela altaica; reverse_match=TAGAACAGGCTCCTCTAG; taxid=92062; genus_name=Mustela; forward_error=0; forward_tm=51.53; rank=species; seq_length_ori=956; forward_match=GATTAGATACCCCACTATGC; reverse_tm=51.12; genus=9665; reverse_error=0; species=92062; strand=D; Mustela alt…
tcagccctaaacatagataactcccataacaaaattatctgccagagaactactagcaat
agcttaaaactcaaaggacttggcggtgctttatatccct
>AB119065 count=2; merged_taxid={36239: 2}; species_name=Mustela nivalis; family=9655; family_name=Mustelidae; scientific_name=Mustela nivalis; reverse_match=TAGAACAGGCTCCTCTAG; taxid=36239; rank=species; forward_error=0; forward_tm=51.53; genus_name=Mustela; forward_match=GATTAGATACCCCACTATGC; reverse_tm=51.12; genus=9665; reverse_error=0; species=36239; strand=D; Mustela nivalis mitochondrial g…
tcagccctaaacataaataattcccacaacaaaattatttgccagagaactactagcaat
agcttaaaactcaaaggacttggcggtgctttacatccct
>AB119066 count=2; merged_taxid={36723: 2}; species_name=Mustela erminea; family=9655; family_name=Mustelidae; scientific_name=Mustela erminea; reverse_match=TAGAACAGGCTCCTCTAG; taxid=36723; rank=species; forward_error=0; forward_tm=51.53; genus_name=Mustela; forward_match=GATTAGATACCCCACTATGC; reverse_tm=51.12; genus=9665; reverse_error=0; species=36723; strand=D; Mustela erminea mitochondrial g…
tcagccctaaacataaatagttctaacaacaaaactatctgccagagaactactagcaac
agcttaaaactcaaaggacttggcggtgctttacatccct
>AB119067 count=25; merged_taxid={9666: 1, 9668: 3, 9669: 2, 36240: 16, 77149: 2, 77151: 1}; species_name=###; family=9655; family_name=Mustelidae; scientific_name=Mustela; reverse_match=TAGAACAGGCTCCTCTAG; taxid=9665; rank=genus; forward_error=0; forward_tm=51.53; genus_name=Mustela; forward_match=GATTAGATACCCCACTATGC; reverse_tm=51.12; genus=9665; reverse_error=0; species=-1; strand=D; Mustela …
tcagccctaaacataaataattatcacaacaaaattatctgccagagaactactagcaat
agcttaaaactcaaaggacttggcggtgctttacatccct
>AB119071 count=19; merged_taxid={36238: 19}; species_name=Mustela itatsi; family=9655; family_name=Mustelidae; scientific_name=Mustela itatsi; taxid=36238; rank=species; forward_error=0; forward_tm=51.53; genus_name=Mustela; forward_match=GATTAGATACCCCACTATGC; genus=9665; species=36238; strand=D; Mustela itatsi mitochondrial gene for 12S rRNA, partial sequence
tcagccctaaacataaataattaccagaacaaaattatctgccagagaactattagcaat
agcttaaaactcaaaggacttggcggtgctttacatccct
>AB119073 count=1; merged_taxid={244218: 1}; species_name=Mustela strigidorsa; family=9655; family_name=Mustelidae; scientific_name=Mustela strigidorsa; reverse_match=CAGAACAGGCTCCTCTAG; taxid=244218; genus_name=Mustela; forward_error=1; forward_tm=43.56; rank=species; seq_length_ori=956; forward_match=GATTAGATACCCAACTATGC; reverse_tm=48.3; genus=9665; reverse_error=1; species=244218; strand=D; M…
tcagccctaaacgtaaataattagcacaacaaaattatttgccagagaactactagcaac
agcttaaaactcaaaggacttggcggtgctttacatccct
>AB119074 count=6; merged_taxid={452646: 6}; species_name=Neovison vison; family=9655; family_name=Mustelidae; scientific_name=Neovison vison; reverse_match=TAGAACAGGCTCCTCTAG; taxid=452646; rank=species; forward_error=0; forward_tm=51.53; genus_name=Neovison; forward_match=GATTAGATACCCCACTATGC; reverse_tm=51.12; genus=452645; reverse_error=0; species=452646; strand=D; Neovison vison mitochondria…
tcagccctaaacataaataattcacataacaaaattacttgccagagaactactagcaat
agcttaaaactcaaaggacttggcggtgctttacatccct
>AB119075 count=42; merged_taxid={36721: 2, 36722: 38, 1757955: 1, 29065: 1}; species_name=###; family=9655; family_name=Mustelidae; scientific_name=Martes; taxid=9658; rank=genus; forward_error=0; forward_tm=51.53; genus_name=Martes; forward_match=GATTAGATACCCCACTATGC; genus=9658; species=-1; strand=D; Martes melampus mitochondrial gene for 12S rRNA, partial sequence
ccagccctaaacacaaacaatttacacaacaaaattgtctgccagagaactactagcaac
agcctaaaactcaaaggacttggcggtgctttacatccct
>AB119076 count=1; merged_taxid={36722: 1}; species_name=Martes zibellina; family=9655; family_name=Mustelidae; scientific_name=Martes zibellina; reverse_match=CAGAACAGGCTCCTCTAG; taxid=36722; genus_name=Martes; forward_error=1; forward_tm=45.42; rank=species; seq_length_ori=956; forward_match=GATTAGATTCCCCACTATGC; reverse_tm=48.3; genus=9658; reverse_error=1; species=36722; strand=D; Martes zibe…
ccagccctaaacacacacaatttgcacaacaaaattgtctgccagaaaactactagcaac
agcctaaaactcaaaggacttggcggtgctttacatccct
>AB119077 count=1; merged_taxid={9662: 1}; species_name=Meles meles; family=9655; family_name=Mustelidae; scientific_name=Meles meles; reverse_match=TAGAACAGGCTCCTCTAG; taxid=9662; genus_name=Meles; forward_error=0; forward_tm=51.53; rank=species; seq_length_ori=956; forward_match=GATTAGATACCCCACTATGC; reverse_tm=51.12; genus=9661; reverse_error=0; species=9662; strand=D; Meles meles mitochondria…
tcagccctaaacatagataattcatagaacaaaattatctgccagagaactactagcaac
agcttaaaactcaaaggacttggcggtgctttacatccct
>AB171754 count=4; merged_taxid={9548: 1, 9541: 1, 1747270: 2}; species_name=###; family=9527; family_name=Cercopithecidae; scientific_name=Macaca; taxid=9539; genus_name=Macaca; rank=genus; genus=9539; species=-1; strand=D; Macaca fascicularis brain cDNA, clone: QtrA-16705
ttggccctaaacctcagtagttagataacaaaactactcgccagaatactacaagcaaca
gcttaaaactcaaaggacttgacggtgctttacacccc
>AB185153 count=13; merged_taxid={533184: 2, 1340169: 2, 481574: 9}; species_name=###; family=9373; family_name=Talpidae; scientific_name=Euroscaptor; reverse_match=CAGAACAGGCTCCTCTAG; taxid=114410; rank=genus; forward_error=0; forward_tm=51.53; genus_name=Euroscaptor; forward_match=GATTAGATACCCCACTATGC; reverse_tm=48.3; genus=114410; reverse_error=1; species=-1; strand=D; Euroscaptor malayana mi…
ttagccctaaaccaagacaatcgaactaacaagattgttcgccagagaactactagcaat
agcttaaaactcaaaggacttggcggtgctttatatccct
>AB201256 count=2; merged_taxid={255217: 2}; species_name=Balaenoptera omurai; family=9765; family_name=Balaenopteridae; scientific_name=Balaenoptera omurai; reverse_match=CAGAACAGGCTCCTCTAG; taxid=255217; rank=species; forward_error=0; forward_tm=51.53; genus_name=Balaenoptera; seq_length_ori=16404; forward_match=GATTAGATACCCCACTATGC; reverse_tm=48.3; genus=9766; reverse_error=1; species=255217;…
ttggtcgtaaaccccaatagtcaccaaaacaagactattcgccagagtactactagcaac
agcttaaaactcaaaggacttggcggtgctttatacccct
>AB201258 count=1; merged_taxid={9769: 1}; species_name=Balaenoptera edeni; family=9765; family_name=Balaenopteridae; scientific_name=Balaenoptera edeni; reverse_match=CAGAACAGGCTCCTCTAG; taxid=9769; genus_name=Balaenoptera; forward_error=0; forward_tm=51.53; rank=species; seq_length_ori=16409; forward_match=GATTAGATACCCCACTATGC; reverse_tm=48.3; genus=9766; reverse_error=1; species=9769; strand=…
ttagtcgtaaactccaatagtcactaaaacaagactattcgccagagtactactagcaac
agcctaaaactcaaaggacttggcggtgcttcataccccc
>AB201259 count=2; merged_taxid={255365: 2}; species_name=Balaenoptera brydei; family=9765; family_name=Balaenopteridae; scientific_name=Balaenoptera brydei; reverse_match=CAGAACAGGCTCCTCTAG; taxid=255365; rank=species; forward_error=0; forward_tm=51.53; genus_name=Balaenoptera; forward_match=GATTAGATACCCCACTATGC; reverse_tm=48.3; genus=9766; reverse_error=1; species=255365; strand=D; Balaenopter…
ttagtcgtaaaccccaatagtcactaaaacaagactattcgccagagtactactagcaac
agcctaaaactcaaaggacttggcggtgcttcatacccct
>AB205183 count=2; merged_taxid={9407: 2}; species_name=Rousettus aegyptiacus; family=9398; family_name=Pteropodidae; scientific_name=Rousettus aegyptiacus; reverse_match=CAGAACAGGCTCCTCTAG; taxid=9407; rank=species; forward_error=0; forward_tm=51.53; genus_name=Rousettus; forward_match=GATTAGATACCCCACTATGC; reverse_tm=48.3; genus=9406; reverse_error=1; species=9407; strand=D; Rousettus aegyptiac…
ttagccctaaactcaagtagtaatcacaacaatactactcgccagagtactactagcaac
agcctaaaactcaaaggacttggcggtgctttatatccct
>AB210267 count=20; merged_taxid={92866: 7, 151525: 1, 9863: 5, 162956: 1, 37550: 2, 501781: 3, 223998: 1}; species_name=Cervus nippon; family=9850; family_name=Cervidae; scientific_name=Cervus nippon; reverse_match=TAGAACAGGCTCCTCTAG; taxid=9863; rank=species; forward_error=0; forward_tm=51.53; genus_name=Cervus; forward_match=GATTAGATACCCCACTATGC; reverse_tm=51.12; genus=9859; reverse_error=0; …
ctagccttaaacacaaatagttatgtaaacaaaactattcgccagagtactaccggcaat
agcttaaaactcaaaggacttggcggtgctttataccctt
>AB218689 count=1; merged_taxid={332176: 1}; species_name=Cervus nippon; family=9850; family_name=Cervidae; scientific_name=Cervus nippon yakushimae; reverse_match=TAGAACAGGCTCCTCTAG; taxid=332176; genus_name=Cervus; forward_error=0; forward_tm=51.53; rank=subspecies; seq_length_ori=16440; forward_match=GATTAGATACCCCACTATGC; reverse_tm=51.12; genus=9859; reverse_error=0; species=9863; strand=D; C…
ctagccttaaacacaaatagttatataaacaaaactattcgccagagtactaccggcaat
agcttaaaactcaaaggacttggcggtgctttataccctt
>AB241052 count=2; merged_taxid={38614: 2}; species_name=Distoechurus pennatus; family=38612; family_name=Acrobatidae; scientific_name=Distoechurus pennatus; reverse_match=TAGAACAGGCTCCTCTAG; taxid=38614; rank=species; forward_error=0; forward_tm=51.53; genus_name=Distoechurus; forward_match=GATTAGATACCCCACTATGC; reverse_tm=51.12; genus=38613; reverse_error=0; species=38614; strand=D; Distoechuru…
ttagccctaaacccaagtagttaaacaacaaaactactcgccagagaactactagcaaat
gcttaaaactcaaaggacttggcggtgccctaaacccat
>AB241053 count=1; merged_taxid={38626: 1}; species_name=Phascolarctos cinereus; family=38624; family_name=Phascolarctidae; scientific_name=Phascolarctos cinereus; reverse_match=TAGGACAGGCTCCTCTAG; taxid=38626; genus_name=Phascolarctos; forward_error=1; forward_tm=44.49; rank=species; seq_length_ori=16357; forward_match=GATTAGATACCCCATTATGC; reverse_tm=45.62; genus=38625; reverse_error=1; species…
tttagccgtaaacttagatagtttaataacgaaactattcgccagagaactactagccag
cgcttaaaactcaaaggacttgacggtgtcctaagcccat
>AB241054 count=1; merged_taxid={38616: 1}; species_name=Dactylopsila trivirgata; family=9331; family_name=Petauridae; scientific_name=Dactylopsila trivirgata; reverse_match=TAGAACAGGCTCCTCTAG; taxid=38616; genus_name=Dactylopsila; forward_error=0; forward_tm=51.53; rank=species; seq_length_ori=16058; forward_match=GATTAGATACCCCACTATGC; reverse_tm=51.12; genus=38615; reverse_error=0; species=3861…
tcagccctaaactttgataatcagataacaagattattcgccagagaactactagcaaac
gcttaaaactcaaaggacttggcggtgccctaaacccac
>AB241055 count=1; merged_taxid={34899: 1}; species_name=Petaurus breviceps; family=9331; family_name=Petauridae; scientific_name=Petaurus breviceps; reverse_match=TAGAACAGGCTCCTCTAG; taxid=34899; genus_name=Petaurus; forward_error=0; forward_tm=51.53; rank=species; seq_length_ori=16103; forward_match=GATTAGATACCCCACTATGC; reverse_tm=51.12; genus=34898; reverse_error=0; species=34899; strand=D; P…
ttagccataaactcaaataatcaataaacaagattattcgccagagaactactagcaact
gcttaaaactcaaaggacttggcggtgccctaagcccat
>AB241056 count=10; merged_taxid={65632: 2, 9325: 3, 9328: 1, 859894: 1, 926685: 2, 54079: 1}; species_name=###; family=9307; family_name=Macropodidae; scientific_name=Macropodidae; reverse_match=TAGAACAGGCTCCTCTAG; taxid=9307; genus_name=###; forward_error=0; forward_tm=51.53; rank=family; forward_match=GATTAGATACCCCACTATGC; reverse_tm=51.12; genus=-1; reverse_error=0; species=-1; strand=D; Lago…
ttagccttaaaccaagataattaaataacaaaattattcgccagagaactactagccaac
gcttaaaactcaaaggacttggcggtgccctaaacccac
>AB241057 count=1; merged_taxid={175809: 1}; species_name=Phalanger vestitus; family=9335; family_name=Phalangeridae; scientific_name=Phalanger vestitus; reverse_match=TAGGACAGGCTCCTCTAG; taxid=175809; genus_name=Phalanger; forward_error=0; forward_tm=51.53; rank=species; seq_length_ori=15318; forward_match=GATTAGATACCCCACTATGC; reverse_tm=45.62; genus=38622; reverse_error=1; species=175809; stra…
tcagccataaactaagatagtccaaacaacaaaactatccgccagagaactactagctaa
cgcttaaaactcaagggacttgacggtgtcctaaaccccc
>AB245426 count=2; merged_taxid={9870: 2}; species_name=Rangifer tarandus; family=9850; family_name=Cervidae; scientific_name=Rangifer tarandus; reverse_match=TAGAACAGGCTCCTCTAG; taxid=9870; rank=species; forward_error=0; forward_tm=51.53; genus_name=Rangifer; forward_match=GATTAGATACCCCACTATGC; reverse_tm=51.12; genus=9869; reverse_error=0; species=9870; strand=D; Rangifer tarandus mitochondrial…
ttagccctaaacacaagtagttatataaacaaaactattcgccagagtactaccggcaat
agcttaaaactcaaaggacttggcggtgctttataccctt
>AB245427 count=19; merged_taxid={46360: 1, 144738: 1, 9860: 15, 190799: 2}; species_name=Cervus elaphus; family=9850; family_name=Cervidae; scientific_name=Cervus elaphus; reverse_match=TAGAACAGGCTCCTCTAG; taxid=9860; rank=species; forward_error=0; forward_tm=51.53; genus_name=Cervus; forward_match=GATTAGATACCCCACTATGC; reverse_tm=51.12; genus=9859; reverse_error=0; species=9860; strand=D; Cervu…
ctagccttaaacacaaatagttatgcaaacaaaactattcgccagagtactaccggcaat
agcttaaaactcaaaggacttggcggtgctttataccctt
>AB286049 count=2; merged_taxid={30601: 1, 379532: 1}; species_name=###; family=30599; family_name=Indriidae; scientific_name=Propithecus; reverse_match=TAGAACAGGCTCCTCTAG; taxid=30600; rank=genus; forward_error=0; forward_tm=51.53; genus_name=Propithecus; forward_match=GATTAGATACCCCACTATGC; reverse_tm=51.12; genus=30600; reverse_error=0; species=-1; strand=D; Propithecus verreauxi coquereli mito…
ttagccataaacttaagtagttaacaaacaatactactcgccagagtactacaagcaaca
gctcaaaactcaaaggacttggcggtgctttatatcccc
>AB291073 count=14; merged_taxid={9654: 14}; species_name=Procyon lotor; family=9647; family_name=Procyonidae; scientific_name=Procyon lotor; reverse_match=TAGAACAGGCTCCTCTAG; taxid=9654; rank=species; forward_error=0; forward_tm=51.53; genus_name=Procyon; forward_match=GATTAGATACCCCACTATGC; reverse_tm=51.12; genus=9653; reverse_error=0; species=9654; strand=D; Procyon lotor mitochondrial DNA, co…
ctagccctaaacataaataattaacgtaacaaaattatttgccagagaactactagcaac
agcttaaaactcaaaggacttggcggtgctttacatccct
>AB291074 count=3; merged_taxid={424585: 1, 9649: 2}; species_name=Ailurus fulgens; family=379582; family_name=Ailuridae; scientific_name=Ailurus fulgens; reverse_match=TAGAACAGGCTCCTCTAG; taxid=9649; genus_name=Ailurus; forward_error=0; forward_tm=51.53; rank=species; forward_match=GATTAGATACCCCACTATGC; reverse_tm=51.12; genus=9648; reverse_error=0; species=9649; strand=D; Ailurus fulgens styani…
ttagccctaaacataaatagtttagtataacaaaactattcgccagagaactactagcaa
tagcctaaaactcaaaggacttggcggtgctttacacccct
>AB291075 count=1; merged_taxid={191034: 1}; species_name=Meles anakuma; family=9655; family_name=Mustelidae; scientific_name=Meles anakuma; reverse_match=TAGAACAGGCTCCTCTAG; taxid=191034; genus_name=Meles; forward_error=0; forward_tm=51.53; rank=species; seq_length_ori=16492; forward_match=GATTAGATACCCCACTATGC; reverse_tm=51.12; genus=9661; reverse_error=0; species=191034; strand=D; Meles meles …
tcagccttaaacatagataactcatagaacaaaattatctgccagagaactactagcaac
agcttaaaactcaaaggacttggcggtgctttacatccct
>AB291077 count=2; merged_taxid={34882: 2}; species_name=Enhydra lutris; family=9655; family_name=Mustelidae; scientific_name=Enhydra lutris; reverse_match=TAGAACAGGCTCCTCTAG; taxid=34882; rank=species; forward_error=0; forward_tm=51.53; genus_name=Enhydra; forward_match=GATTAGATACCCCACTATGC; reverse_tm=51.12; genus=34881; reverse_error=0; species=34882; strand=D; Enhydra lutris mitochondrial DNA…
tcagccctaaacatggataattaacacaacaaaattatctgccagagaactactagcaat
agcttaaaactcaaaggacttggcggtgctttacacccct
>AB292606 count=348; merged_taxid={309913: 3, 415978: 2, 9825: 11, 310261: 1, 9823: 331}; species_name=Sus scrofa; family=9821; family_name=Suidae; scientific_name=Sus scrofa; taxid=9823; rank=species; forward_error=0; forward_tm=51.53; genus_name=Sus; forward_match=GATTAGATACCCCACTATGC; genus=9822; species=9823; strand=D; Sus scrofa mitochondrial DNA, 12S rRNA to ND6 region
ctagccctaaacccaaatagttacataacaaaactattcgccagagtactactcgcaact
gcctaaaactcaaaggacttggcggtgcttcacatccac
>AB293940 count=3; merged_taxid={9408: 3}; species_name=Rousettus leschenaultii; family=9398; family_name=Pteropodidae; scientific_name=Rousettus leschenaultii; reverse_match=CAGAACAGGCTCCTCTAG; taxid=9408; rank=species; forward_error=0; forward_tm=51.53; genus_name=Rousettus; forward_match=GATTAGATACCCCACTATGC; reverse_tm=48.3; genus=9406; reverse_error=1; species=9408; strand=D; Rousettus lesch…
ttagccctaaacccaagtagtacccacaacaatactactcgccagagtactactagcaac
agcttaaaactcaaaggacttggcggtgctttatatccct
>AB300601 count=10; merged_taxid={34886: 10}; species_name=Eumetopias jubatus; family=9702; family_name=Otariidae; scientific_name=Eumetopias jubatus; reverse_match=TAGAACAGGCTCCTCTAG; taxid=34886; rank=species; forward_error=0; forward_tm=51.53; genus_name=Eumetopias; forward_match=GATTAGATACCCCACTATGC; reverse_tm=51.12; genus=34885; reverse_error=0; species=34886; strand=D; Eumetopias jubatus m…
ttagccctaaacataaataattcacttaacaaaattacccgccagagaactacgagcaac
agcttaaaactcaaaggacttggcggtgcttcacaccccc
>AB302320 count=8; merged_taxid={9646: 8}; species_name=Ailuropoda melanoleuca; family=9632; family_name=Ursidae; scientific_name=Ailuropoda melanoleuca; reverse_match=CAGAACAGGCTCCTCTAG; taxid=9646; rank=species; forward_error=0; forward_tm=51.53; genus_name=Ailuropoda; forward_match=GATTAGATACCCCACTATGC; reverse_tm=48.3; genus=9645; reverse_error=1; species=9646; strand=D; Ailuropoda melanoleuc…
ctagctctaaacatagatattttactaaacaaaactattcgccagagaactactagcaac
agcttaaaactcaaaggacttggcggtgctttatatcccc
>AB302321 count=217; merged_taxid={378754: 2, 9644: 211, 522687: 4}; species_name=###; family=9632; family_name=Ursidae; scientific_name=Ursus; taxid=9639; rank=genus; genus_name=Ursus; genus=9639; species=-1; strand=D; Ursus thibetanus japonicus mitochondrial gene for 12S rRNA, complete sequence
ttagccttaaacataaataatttattaaacaaaattattcgccagagaactactagcaac
agcttaaaactcaaaggacttggcggtgctttaaaccccc
>AB306503 count=2; merged_taxid={446353: 2}; species_name=Scaptochirus moschatus; family=9373; family_name=Talpidae; scientific_name=Scaptochirus moschatus; reverse_match=CAGAACAGGCTCCTCTAG; taxid=446353; rank=species; forward_error=0; forward_tm=51.53; genus_name=Scaptochirus; forward_match=GATTAGATACCCCACTATGC; reverse_tm=48.3; genus=446352; reverse_error=1; species=446353; strand=D; Scaptochir…
ttagccctaaaccaagacagtttgactaacaaaactgttcgccagagaactactagcaac
agcttaaaactcaaaggacttggcggtgctttatatccct
>AB371085 count=15; merged_taxid={31869: 15}; species_name=Daubentonia madagascariensis; family=30613; family_name=Daubentoniidae; scientific_name=Daubentonia madagascariensis; reverse_match=TAGAACAGGCTCCTCTAG; taxid=31869; rank=species; forward_error=0; forward_tm=51.53; genus_name=Daubentonia; forward_match=GATTAGATACCCCACTATGC; reverse_tm=51.12; genus=13038; reverse_error=0; species=31869; str…
ctagccgtaaaccccaatggctaataaacaaagttattcgccagagtactataggcaaca
gcccaaaactcaaaggacttggcggtgctttataccccc
>AB371086 count=5; merged_taxid={27680: 1, 40322: 1, 13515: 1, 859983: 2}; species_name=###; family=9445; family_name=Lemuridae; scientific_name=Eulemur; reverse_match=TAGAACAGGCTCCTCTAG; taxid=13513; rank=genus; forward_error=0; genus_name=Eulemur; forward_match=GATTAGATACCCCACTATGC; genus=13513; reverse_error=0; species=-1; Eulemur fulvus fulvus mitochondrial DNA, complete genome
ttagccgtaaacccaagtaattaatgaacaaaattactcgccagagcactacaagcaata
gcttaaaactcaaaggacttggcggtgctttatatccct
>AB371088 count=12; merged_taxid={30603: 1, 34828: 1, 34829: 10}; species_name=###; family=9445; family_name=Lemuridae; scientific_name=Eulemur; reverse_match=TAGAACAGGCTCCTCTAG; taxid=13513; genus_name=Eulemur; forward_error=0; forward_tm=51.53; rank=genus; forward_match=GATTAGATACCCCACTATGC; reverse_tm=51.12; genus=13513; reverse_error=0; species=-1; strand=D; Eulemur macaco macaco mitochondria…
ttagccgtaaacccaagtaattaatgaacaaaattactcgccagagcactacaagcaaca
gcttaaaactcaaaggacttggcggtgctttatatccct
>AB371089 count=12; merged_taxid={87289: 2, 9455: 10}; species_name=Varecia variegata; family=9445; family_name=Lemuridae; scientific_name=Varecia variegata; reverse_match=TAGAACAGGCTCCTCTAG; taxid=9455; rank=species; forward_error=0; genus_name=Varecia; forward_match=GATTAGATACCCCACTATGC; genus=9454; reverse_error=0; species=9455; Varecia variegata variegata mitochondrial DNA, complete genome
ttagccgtaaacccaagtaattaataaacaaaattactcgccagagtactacaagcaaaa
gcttaaaactcaaaggacttggcggtacttcacatccct
>AB371090 count=19; merged_taxid={1868482: 19}; species_name=Carlito syrichta; family=9475; family_name=Tarsiidae; scientific_name=Carlito syrichta; reverse_match=TAGAACAGGCTCCTCTAG; taxid=1868482; rank=species; forward_error=0; forward_tm=51.53; genus_name=Carlito; forward_match=GATTAGATACCCCACTATGC; reverse_tm=51.12; genus=1868481; reverse_error=0; species=1868482; strand=D; Carlito syrichta mi…
ttagccataaacataaataaatataaacaaatttattcgccagagtactacaagcaacag
cttaaaactcaaaggacttggcggtgcttcacacccct
>AB371091 count=7; merged_taxid={39432: 1, 9521: 2, 27679: 3, 495297: 1}; species_name=###; family=9498; family_name=Cebidae; scientific_name=Saimiri; reverse_match=TAGAACAGGCTCCTCTAG; taxid=9520; rank=genus; forward_error=0; forward_tm=51.53; genus_name=Saimiri; forward_match=GATTAGATACCCCACTATGC; reverse_tm=51.12; genus=9520; reverse_error=0; species=-1; strand=D; Saimiri sciureus mitochondrial…
ttagccctaaaccttaataattctaacaacaaaattattcgccagaacactacaagcaac
agcttgaaactcaaaggacctggcggtgctttacatccgt
>AB371092 count=1; merged_taxid={9465: 1}; species_name=Galago senegalensis; family=40297; family_name=Galagidae; scientific_name=Galago senegalensis; reverse_match=TAGAACAGGCTCCTCTAG; taxid=9465; genus_name=Galago; forward_error=0; forward_tm=51.53; rank=species; seq_length_ori=16795; forward_match=GATTAGATACCCCACTATGC; reverse_tm=51.12; genus=9462; reverse_error=0; species=9465; strand=D; Galag…
ttaaccgtaaacctaaatacctatcaacaaagctattcgccagagtactacaagcaacag
cttaaaactcaaaggacttggcggtgctttatatccct
>AB371093 count=4; merged_taxid={30611: 1, 9463: 3}; species_name=###; family=40297; family_name=Galagidae; scientific_name=Otolemur; reverse_match=TAGAACAGGCTCCTCTAG; taxid=30610; rank=genus; forward_error=0; forward_tm=51.53; genus_name=Otolemur; forward_match=GATTAGATACCCCACTATGC; reverse_tm=51.12; genus=30610; reverse_error=0; species=-1; strand=D; Otolemur crassicaudatus mitochondrial DNA, c…
ttaaccgtaaacctaaatatctaatcaacaaagttattcgccagagcactacaagcaaca
gcttaaaactcaaaggacttggcggtgctttacacccca
>AB371094 count=1; merged_taxid={9468: 1}; species_name=Loris tardigradus; family=9461; family_name=Lorisidae; scientific_name=Loris tardigradus; reverse_match=TAGAACAGGCTCCTCTAG; taxid=9468; genus_name=Loris; forward_error=0; forward_tm=51.53; rank=species; seq_length_ori=16776; forward_match=GATTAGATACCCCACTATGC; reverse_tm=51.12; genus=9467; reverse_error=0; species=9468; strand=D; Loris tardi…
ttaactataaacctaggtagtatgttaacaagactactcgccagagtactacaagcaaca
gcttaaaactcaaaggacttggcggtgctttacaccccc
>AB371095 count=1; merged_taxid={9472: 1}; species_name=Perodicticus potto; family=9461; family_name=Lorisidae; scientific_name=Perodicticus potto; reverse_match=TAGAACAGGCTCCTCTAG; taxid=9472; genus_name=Perodicticus; forward_error=1; forward_tm=45.96; rank=species; seq_length_ori=16638; forward_match=GATTAGACACCCCACTATGC; reverse_tm=51.12; genus=9471; reverse_error=0; species=9472; strand=D; Pe…
ttaaccgtaaaccaaaataatttacaaacaaaattattcgccagagtactacaagcaaca
gctcaaaactcaaaggacttggcggtgctttatacccct
>AB504748 count=13; merged_taxid={81572: 1, 9579: 5, 9588: 4, 9589: 3}; species_name=###; family=9577; family_name=Hylobatidae; scientific_name=Hylobates; reverse_match=TAGGACAGGCTCCTCTAG; taxid=9578; rank=genus; forward_error=0; forward_tm=51.53; genus_name=Hylobates; forward_match=GATTAGATACCCCACTATGC; reverse_tm=45.62; genus=9578; reverse_error=1; species=-1; strand=D; Hylobates agilis mitocho…
ttagccctaaacttcaacagtcaaatcaacaagactgctcgccagaacactacgagcaac
agcttaaaaatcaaaggacctggcggtgcttcacaccccc
>AB504750 count=20; merged_taxid={29089: 1, 61852: 2, 61853: 5, 9590: 12}; species_name=###; family=9577; family_name=Hylobatidae; scientific_name=Hylobatidae; reverse_match=TAGGACAGGCTCCTCTAG; taxid=9577; rank=family; genus_name=###; reverse_tm=45.62; genus=-1; reverse_error=1; species=-1; strand=D; Symphalangus syndactylus mitochondrial DNA, complete genome
ttagccctaaacttcaacagtcaaatcaacaagactgctcgccagaacactacgagcaac
agcttaaaactcaaaggacctggcggtgcttcacaccccc
>AB504751 count=2; merged_taxid={9586: 2}; species_name=Nomascus siki; family=9577; family_name=Hylobatidae; scientific_name=Nomascus siki; reverse_match=TAGGACAGGCTCCTCTAG; taxid=9586; rank=species; forward_error=0; forward_tm=51.53; genus_name=Nomascus; forward_match=GATTAGATACCCCACTATGC; reverse_tm=45.62; genus=325165; reverse_error=1; species=9586; strand=D; Nomascus siki mitochondrial DNA, c…
ttagccctaaacttcaacagtcagatcaacaagactgctcgccagaacactacgagcaac
agcttaaaactcaaaggacctggcggtgcttcacaccccc
>AB572419 count=7; merged_taxid={867363: 2, 57378: 1, 9483: 3, 52231: 1}; species_name=###; family=9498; family_name=Cebidae; scientific_name=Callithrix; reverse_match=TAGAACAGGCTCCTCTAG; taxid=1965096; rank=subgenus; forward_error=0; forward_tm=51.53; genus_name=Callithrix; forward_match=GATTAGATACCCCACTATGC; reverse_tm=51.12; genus=9481; reverse_error=0; species=-1; strand=D; Callithrix jacchus…
ttagccctaaacctcaataatttaattaacaaatttattcgccagaacactacaagcaac
agcttgaaattcaaaggacctggcggtgctttacatccgt
>AB823132 count=1; merged_taxid={1340034: 1}; species_name=Mogera insularis; family=9373; family_name=Talpidae; scientific_name=Mogera insularis latouchei; reverse_match=CAGAACAGGCTCCTCTAG; taxid=1340034; genus_name=Mogera; forward_error=0; forward_tm=51.53; rank=subspecies; seq_length_ori=843; forward_match=GATTAGATACCCCACTATGC; reverse_tm=48.3; genus=62294; reverse_error=1; species=114413; stra…
ttagccttaaaccaagacaatccaactaacaagattgttcgccagagaactactagcaac
agcttaaaactcaaaggacttggcggtgctttatatccct
>AB823136 count=2; merged_taxid={114411: 2}; species_name=Euroscaptor mizura; family=9373; family_name=Talpidae; scientific_name=Euroscaptor mizura; reverse_match=CAGAACAGGCTCCTCTAG; taxid=114411; rank=species; forward_error=0; forward_tm=51.53; genus_name=Euroscaptor; seq_length_ori=846; forward_match=GATTAGATACCCCACTATGC; reverse_tm=48.3; genus=114410; reverse_error=1; species=114411; strand=D;…
ttagccctaaaccaagacagtccaactaacaagactgtccgccagagaactactagcaac
agcttaaaactcaaaggacttggcggtgctttatatccct
>AB823138 count=3; merged_taxid={114411: 3}; species_name=Euroscaptor mizura; family=9373; family_name=Talpidae; scientific_name=Euroscaptor mizura; reverse_match=CAGAACAGGCTCCTCTAG; taxid=114411; rank=species; forward_error=0; forward_tm=51.53; genus_name=Euroscaptor; forward_match=GATTAGATACCCCACTATGC; reverse_tm=48.3; genus=114410; reverse_error=1; species=114411; strand=D; Euroscaptor mizura …
ttagccctaaaccaagacagtccaactaacaagactgttcgccagagaactactagcaac
agcttaaaactcaaaggacttggcggtgctttatatccct
>AB823152 count=3; merged_taxid={1340036: 3}; species_name=Euroscaptor parvidens; family=9373; family_name=Talpidae; scientific_name=Euroscaptor parvidens; reverse_match=CAGAACAGGCTCCTCTAG; taxid=1340036; rank=species; forward_error=0; forward_tm=51.53; genus_name=Euroscaptor; seq_length_ori=844; forward_match=GATTAGATACCCCACTATGC; reverse_tm=48.3; genus=114410; reverse_error=1; species=1340036; …
ttagccctaaaccaagacaatccaactaacaagattgctcgccagagtactactagcaac
agcttgaaactcaaaggacttggcggtgctttatatccct
>AB823155 count=3; merged_taxid={1340036: 3}; species_name=Euroscaptor parvidens; family=9373; family_name=Talpidae; scientific_name=Euroscaptor parvidens; reverse_match=CAGAACAGGCTCCTCTAG; taxid=1340036; rank=species; forward_error=0; forward_tm=51.53; genus_name=Euroscaptor; seq_length_ori=844; forward_match=GATTAGATACCCCACTATGC; reverse_tm=48.3; genus=114410; reverse_error=1; species=1340036; …
ttagccctaaaccaagacaatccaactaacaagattgttcgccagagaactactagcaac
agcttgaaactcaaaggacttggcggtgctttatatccct
>AB859014 count=527; merged_taxid={9796: 500, 9798: 27}; species_name=###; family=9788; family_name=Equidae; scientific_name=Equus; taxid=35510; rank=subgenus; genus_name=Equus; genus=9789; species=-1; strand=D; Equus caballus mitochondrial DNA, complete genome, strain: trotter
ttagccctaaactaaaatagcttaccacaacaaagctattcgccagagtactactagcaa
cagcctaaaactcaaaggacttggcggtgctttacatccct
>AB915322 count=1; merged_taxid={1472950: 1}; species_name=Bos javanicus; family=9895; family_name=Bovidae; scientific_name=Bos javanicus lowi; reverse_match=CAGAACAGGCTCCTCTAG; taxid=1472950; genus_name=Bos; forward_error=0; forward_tm=51.53; rank=subspecies; seq_length_ori=16344; forward_match=GATTAGATACCCCACTATGC; reverse_tm=48.3; genus=9903; reverse_error=1; species=9906; strand=D; Bos javani…
ttagccctaaacatagataattatacaaacaaaattatttgccagagtactaccagcaac
agcttaaaactcaaaggacttggcggtgctttatatcctt
>AC125394 count=1; merged_taxid={9598: 1}; species_name=Pan troglodytes; family=9604; family_name=Hominidae; scientific_name=Pan troglodytes; reverse_match=CAGAACAGGCTCCTTTAG; taxid=9598; genus_name=Pan; forward_error=3; forward_tm=25.58; rank=species; seq_length_ori=214480; forward_match=GAGTAGATATCCCGCTATGC; reverse_tm=42.97; genus=9596; reverse_error=2; species=9598; strand=R; Pan troglodytes …
ttaaccctaaactcgaatagttagatcaacaaaactgttcgccagaacactacaagcaac
agcttaaaactcaaaggacttggccgtgctttatatccct
>AC142313 count=20; merged_taxid={9598: 20}; species_name=Pan troglodytes; family=9604; family_name=Hominidae; scientific_name=Pan troglodytes; reverse_match=TAAAACAGGCTCCTTTAG; taxid=9598; rank=species; genus_name=Pan; genus=9596; reverse_error=2; species=9598; Pan troglodytes BAC clone RP43-48C7 from chromosome y, complete sequence
tcagccccaaactctaatagttacattaacaaaactattcaccagaatactacaagcaac
agcttaaaatttaaaggacttggtggtgctttatatccct
>AC144378 count=9; merged_taxid={9598: 9}; species_name=Pan troglodytes; family=9604; family_name=Hominidae; scientific_name=Pan troglodytes; reverse_match=TAAAACAGGCTCCTTTAG; taxid=9598; rank=species; forward_error=3; genus_name=Pan; forward_match=GATTAGATAACACACTACGC; genus=9596; reverse_error=2; species=9598; Pan troglodytes BAC clone RP43-20D17 from chromosome y, complete sequence
tcagccccaaactctagtagttacattaacaaaactattcaccagaatactacaagcaac
agcttaaaatttaaaggacttggtggtgctttatatccct
>AC187326 count=1; merged_taxid={9615: 1}; species_name=Canis lupus; family=9608; family_name=Canidae; scientific_name=Canis lupus familiaris; reverse_match=TAGAACAGGCTCCTCTAG; taxid=9615; genus_name=Canis; forward_error=0; forward_tm=51.53; rank=subspecies; seq_length_ori=171433; forward_match=GATTAGATACCCCACTATGC; reverse_tm=51.12; genus=9611; reverse_error=0; species=9612; strand=D; Canis fami…
ttagccctaaacataagctattctataacaaaataattcgccagagaactactagcaaca
gcttaaaactcaaaggacttggcggtgctttatacccct
>AC188299 count=1; merged_taxid={9544: 1}; species_name=Macaca mulatta; family=9527; family_name=Cercopithecidae; scientific_name=Macaca mulatta; reverse_match=TAGAACAGGCTCCTCTAG; taxid=9544; genus_name=Macaca; forward_error=2; forward_tm=29.89; rank=species; seq_length_ori=187879; forward_match=GATTAGAAACCCCACTCTGC; reverse_tm=53.22; genus=9539; reverse_error=0; species=9544; strand=R; Macaca mu…
ttagccccaaacccaaatggttatattaacaagactcttcgccagagtacatgcagcagc
ttaaaactcaaaggacttggcagtgctttatatcctt
>AC189738 count=1; merged_taxid={9598: 1}; species_name=Pan troglodytes; family=9604; family_name=Hominidae; scientific_name=Pan troglodytes; reverse_match=CAGAACAGGCTCCTCTAG; taxid=9598; genus_name=Pan; forward_error=0; forward_tm=46.0; rank=species; seq_length_ori=201468; forward_match=GATTAGATACCCCACTATGC; reverse_tm=50.84; genus=9596; reverse_error=1; species=9598; strand=R; Pan troglodytes B…
ttagccctaaacctcaacagttaaattaacaaaactgctcgccagaacactacgagccac
agcttaaaactcaaaggacctggcggtgtttcatatccct
>AC196864 count=1; merged_taxid={9544: 1}; species_name=Macaca mulatta; family=9527; family_name=Cercopithecidae; scientific_name=Macaca mulatta; reverse_match=TAGGACAGCCTCCTCTAG; taxid=9544; genus_name=Macaca; forward_error=0; forward_tm=46.0; rank=species; seq_length_ori=156048; forward_match=GATTAGATACCCCACTATGC; reverse_tm=34.42; genus=9539; reverse_error=2; species=9544; strand=R; MACACA MUL…
ttagccataaacttaaataactgaataaacaaagttatttgccagagtactactaccagc
aacagcttaatctcagaggacttggcagtgctttatattcct
>AC197159 count=1; merged_taxid={9598: 1}; species_name=Pan troglodytes; family=9604; family_name=Hominidae; scientific_name=Pan troglodytes; reverse_match=TAGAACAGGCTCCTCTAG; taxid=9598; genus_name=Pan; forward_error=1; forward_tm=44.89; rank=species; seq_length_ori=144455; forward_match=GATTAGATATCCCACTATGC; reverse_tm=51.12; genus=9596; reverse_error=0; species=9598; strand=D; Pan troglodytes …
ttagccctaaaccctaatagttacattaacaaaaccattcgccagagtagtacaagcaac
agcttaaaactcaaaggacttggcgttgctttatatccct
>AC200082 count=2; merged_taxid={9544: 2}; species_name=Macaca mulatta; family=9527; family_name=Cercopithecidae; scientific_name=Macaca mulatta; reverse_match=TAGAACAGGCTCCTCTAG; taxid=9544; rank=species; forward_error=0; forward_tm=46.0; genus_name=Macaca; forward_match=GATTAGATACCCCACTATGC; reverse_tm=53.22; genus=9539; reverse_error=0; species=9544; strand=R; Rhesus Macaque BAC CH250-220F22 (…
ttagctctaaactccaatagttaaatcaaactccaatagttaattcgccagaacactaca
agcaatagcttaaaactcaaaggacttggcggtgctttatatacct
>AC200165 count=2; merged_taxid={9598: 2}; species_name=Pan troglodytes; family=9604; family_name=Hominidae; scientific_name=Pan troglodytes; reverse_match=TAGAACAGGCTCCTTTAG; taxid=9598; rank=species; forward_error=2; forward_tm=36.65; genus_name=Pan; forward_match=GAGTAGATACCCCGCTATGC; reverse_tm=46.1; genus=9596; reverse_error=1; species=9598; strand=R; Pan troglodytes BAC clone CH251-462M8 fr…
ttaactctaaactcgaatagttagatcaacaaaactgttcgccagaacactacaagcaaa
aacttaaaactcaaaggacttggcggttctttatatccct
>AC206041 count=1; merged_taxid={9601: 1}; species_name=Pongo abelii; family=9604; family_name=Hominidae; scientific_name=Pongo abelii; reverse_match=TAGAACAGGCTCCTCTAG; taxid=9601; genus_name=Pongo; forward_error=0; forward_tm=46.0; rank=species; seq_length_ori=221900; forward_match=GATTAGATACCCCACTATGC; reverse_tm=53.22; genus=9599; reverse_error=0; species=9601; strand=R; Pongo abelii BAC clon…
tcagccctaaccttcaacagttaaatcaacaaaactgctcaccagaacactaggagcaac
agcttaaaacgcaaaggacctagcggtgcttcacatccct
>AC213900 count=1; merged_taxid={9544: 1}; species_name=Macaca mulatta; family=9527; family_name=Cercopithecidae; scientific_name=Macaca mulatta; reverse_match=TAGAACAGGCTCCTCTAG; taxid=9544; genus_name=Macaca; forward_error=2; forward_tm=40.66; rank=species; seq_length_ori=201040; forward_match=GATTAGATACTCCGCTATGC; reverse_tm=51.12; genus=9539; reverse_error=0; species=9544; strand=D; MACACA MU…
ttagccctaaacctcaatagttaaaacaaaactactcgccagaatactacaagcaacagt
ttaaaactcaaaggacttggtggtgcttcacatcctt
>AC214661 count=1; merged_taxid={9544: 1}; species_name=Macaca mulatta; family=9527; family_name=Cercopithecidae; scientific_name=Macaca mulatta; reverse_match=TAAAACAGGTTCCTTTAG; taxid=9544; genus_name=Macaca; forward_error=2; forward_tm=38.46; rank=species; seq_length_ori=151368; forward_match=GATTAGATACCCCACTCTTC; reverse_tm=22.89; genus=9539; reverse_error=3; species=9544; strand=R; MACACA MU…
ttagccctaagccctaatagttacattaacaaaacgattccccagaatactacaagaaat
agcttaaaactcgaaggacttggaggtgctttatatctct
>AC236992 count=1; merged_taxid={37347: 1}; species_name=Tupaia belangeri; family=9393; family_name=Tupaiidae; scientific_name=Tupaia belangeri; reverse_match=TAGGACAGGCTCCTCTAG; taxid=37347; genus_name=Tupaia; forward_error=0; forward_tm=46.0; rank=species; seq_length_ori=180840; forward_match=GATTAGATACCCCACTATGC; reverse_tm=48.57; genus=9394; reverse_error=1; species=37347; strand=R; Tupaia be…
ttaattgtaaacctaagtaatttagcaacaaaattactcgccagagaactacgtgccaca
gcccgaaactcaaaggacttagcggtgctttatatccat
>AC275473 count=1; merged_taxid={9483: 1}; species_name=Callithrix jacchus; family=9498; family_name=Cebidae; scientific_name=Callithrix jacchus; reverse_match=TAGAACAGGCTCCTCTCG; taxid=9483; genus_name=Callithrix; forward_error=2; forward_tm=39.94; rank=species; seq_length_ori=189496; forward_match=GATTAGATATTCCACTATGC; reverse_tm=43.98; genus=9481; reverse_error=1; species=9483; strand=D; Calli…
ttagccctaaaccctaatagtcacattaacaagactattcatcaaagcactacaagcaac
agcttaaaattcaaaggacttggcggtgcttacatcctt
>AC275478 count=1; merged_taxid={9483: 1}; species_name=Callithrix jacchus; family=9498; family_name=Cebidae; scientific_name=Callithrix jacchus; reverse_match=TAGAACAGGCTCCTCTCG; taxid=9483; genus_name=Callithrix; forward_error=2; forward_tm=39.94; rank=species; seq_length_ori=198005; forward_match=GATTAGATATTCCACTATGC; reverse_tm=43.98; genus=9481; reverse_error=1; species=9483; strand=D; Calli…
ttagccctaaaccttaatagtcacattaacaagactattcatcagagcactacaagcaac
agcttaaaattcaaaggacttggcgtgcttacatcctt
>AF001934 count=2; merged_taxid={32560: 1, 344269: 1}; species_name=Sminthopsis murina; family=9277; family_name=Dasyuridae; scientific_name=Sminthopsis murina; reverse_match=TAGAACAGGCTCCTCTAG; taxid=32560; genus_name=Sminthopsis; forward_error=1; forward_tm=48.27; rank=species; seq_length_ori=956; forward_match=GATTAGAGACCCCACTATGC; reverse_tm=51.12; genus=9300; reverse_error=0; species=32560; …
ttagccataaactgaggtaattaaataacgaaattactcgccagagaactacgagccact
gcttaaaactcaaaggacttggcggtgccctagaccctc
>AF001935 count=20; merged_taxid={154957: 3, 9302: 17}; species_name=###; family=9277; family_name=Dasyuridae; scientific_name=Sminthopsis; reverse_match=TAGAACAGGCTCCTCTAG; taxid=9300; rank=genus; forward_error=1; forward_tm=48.27; genus_name=Sminthopsis; forward_match=GATTAGAGACCCCACTATGC; reverse_tm=51.12; genus=9300; reverse_error=0; species=-1; strand=D; Sminthopsis macroura 12S ribosomal RN…
ttagccataaactgaggtaattaattaacgaaattactcgccagagaactacgagcaacc
gcttaaaactcaaaggacttggcggtgccctagaccctc
>AF001936 count=2; merged_taxid={60701: 2}; species_name=Antechinomys laniger; family=9277; family_name=Dasyuridae; scientific_name=Antechinomys laniger; reverse_match=TAGAACAGGCTCCTCTAG; taxid=60701; rank=species; forward_error=1; forward_tm=48.27; genus_name=Antechinomys; forward_match=GATTAGAGACCCCACTATGC; reverse_tm=51.12; genus=60700; reverse_error=0; species=60701; strand=D; Antechinomys la…
ttagccataaaccgaggtaattcaataacgaaattactcgccagagaactacgagccacc
gcttaaaactcaaaggacttggcggtgccctagaccctc
>AF001937 count=2; merged_taxid={32553: 2}; species_name=Ningaui ridei; family=9277; family_name=Dasyuridae; scientific_name=Ningaui ridei; reverse_match=TAGAACAGGCTCCTCTAG; taxid=32553; rank=species; forward_error=1; forward_tm=48.27; genus_name=Ningaui; forward_match=GATTAGAGACCCCACTATGC; reverse_tm=51.12; genus=32552; reverse_error=0; species=32553; strand=D; Ningaui ridei 12S ribosomal RNA ge…
ttagccataaaccgaggtaattagacaacgaaattactcgccagagaactacgagccact
gcttaaaactcaaaggacttggcggtgccctagaccctc
>AF001938 count=1; merged_taxid={32554: 1}; species_name=Ningaui yvonnae; family=9277; family_name=Dasyuridae; scientific_name=Ningaui yvonnae; reverse_match=TAGAACAGGCTCCTCTAG; taxid=32554; genus_name=Ningaui; forward_error=1; forward_tm=48.27; rank=species; seq_length_ori=957; forward_match=GATTAGAGACCCCACTATGC; reverse_tm=51.12; genus=32552; reverse_error=0; species=32554; strand=D; Ningaui yv…
ttagccataaaccgaggtagttaaataacgaaactactcgccagagaactacgagccact
gcttaaaactcaaaggacttggcggtgccctagaccctc
>AF001939 count=5; merged_taxid={344270: 1, 75754: 1, 75755: 1, 344269: 1, 60702: 1}; species_name=###; family=9277; family_name=Dasyuridae; scientific_name=Dasyuridae; reverse_match=TAGAACAGGCTCCTCTAG; taxid=9277; genus_name=###; forward_error=1; forward_tm=48.27; rank=family; forward_match=GATTAGAGACCCCACTATGC; reverse_tm=51.12; genus=-1; reverse_error=0; species=-1; strand=D; Ningaui timealeyi…
ttagccataaaccgaggtaattaaataacgaaattactcgccagagaactacgagccact
gcttaaaactcaaaggacttggcggtgccctagaccctc
>AF001940 count=17; merged_taxid={60870: 1, 34897: 1, 32557: 3, 34893: 1, 34895: 1, 9297: 10}; species_name=###; family=9277; family_name=Dasyuridae; scientific_name=Planigale; taxid=9296; rank=genus; forward_error=1; forward_tm=48.27; genus_name=Planigale; forward_match=GATTAGAGACCCCACTATGC; genus=9296; species=-1; strand=D; Planigale maculata maculata 12S ribosomal RNA gene, mitochondrial gene …
ttagccgtaaactgaggtagtttaataacgagactattcgccagagaactacgagccatc
gcttaaaactcaaaggacttggcggtgccctagaccccc
>AF001942 count=8; merged_taxid={32556: 2, 32557: 1, 34895: 5}; species_name=###; family=9277; family_name=Dasyuridae; scientific_name=Planigale; reverse_match=TAGAACAGGCTCCTCTAG; taxid=9296; rank=genus; forward_error=1; forward_tm=48.27; genus_name=Planigale; forward_match=GATTAGAGACCCCACTATGC; reverse_tm=51.12; genus=9296; reverse_error=0; species=-1; strand=D; Planigale ingrami 12S ribosomal R…
ttagccgtaaaccgaggtagtttaataacgagactattcgccagagaactacgagccacc
gcttaaaactcaaaggacttggcggtgccctagaccccc
>AF009883 count=3; merged_taxid={32559: 3}; species_name=Pseudantechinus woolleyae; family=9277; family_name=Dasyuridae; scientific_name=Pseudantechinus woolleyae; reverse_match=TAGAACAGGCTCCTCTAG; taxid=32559; rank=species; forward_error=1; forward_tm=48.27; genus_name=Pseudantechinus; seq_length_ori=955; forward_match=GATTAGAGACCCCACTATGC; reverse_tm=51.12; genus=9298; reverse_error=0; species=…
ttagctgtaaactaaggtagtttcataacaaaactactcgccagagaactactagccact
gcttaaaactcaaaggacttggcggtgccctagaccctc
>AF009884 count=3; merged_taxid={479705: 3}; species_name=Pseudantechinus bilarni; family=9277; family_name=Dasyuridae; scientific_name=Pseudantechinus bilarni; reverse_match=TAGAACAGGCTCCTCTAG; taxid=479705; rank=species; forward_error=1; forward_tm=48.27; genus_name=Pseudantechinus; forward_match=GATTAGAGACCCCACTATGC; reverse_tm=51.12; genus=9298; reverse_error=0; species=479705; strand=D; Para…
ttagccgtaaaccaaggtaattaaataacaaaattactcgccagagaactactagccact
gcttaaaactcaaaggacttggcggtgccctagaccctc
>AF009885 count=29; merged_taxid={9299: 21, 32558: 2, 272619: 6}; species_name=###; family=9277; family_name=Dasyuridae; scientific_name=Pseudantechinus; reverse_match=TAGAACAGGCTCCTCTAG; taxid=9298; rank=genus; forward_error=1; forward_tm=48.27; genus_name=Pseudantechinus; forward_match=GATTAGAGACCCCACTATGC; reverse_tm=51.12; genus=9298; reverse_error=0; species=-1; strand=D; Pseudantechinus mac…
ttagccgtaaacctaggtagttaaataacaaaactactcgccagagaactactagccact
gcttaaaactcaaaggacttggcggtgccctagaccctc
>AF009886 count=11; merged_taxid={290592: 4, 479706: 1, 32549: 1, 32558: 1, 290591: 4}; species_name=###; family=9277; family_name=Dasyuridae; scientific_name=Dasyuridae; reverse_match=TAGAACAGGCTCCTCTAG; taxid=9277; rank=family; forward_error=1; forward_tm=48.27; genus_name=###; forward_match=GATTAGAGACCCCACTATGC; reverse_tm=51.12; genus=-1; reverse_error=0; species=-1; strand=D; Myoictis melas …
ttagccgtaaactaaggtagttaaataacaaaactactcgccagagaactactagccact
gcttaaaactcaaaggacttggcggtgccctagaccctc
>AF009887 count=5; merged_taxid={63144: 2, 32549: 2, 32542: 1}; species_name=###; family=9277; family_name=Dasyuridae; scientific_name=Dasyuridae; reverse_match=TAGAACAGGCTCCTCTAG; taxid=9277; rank=family; forward_error=1; forward_tm=48.27; genus_name=###; forward_match=GATTAGAGACCCCACTATGC; reverse_tm=51.12; genus=-1; reverse_error=0; species=-1; strand=D; Myoictis wallacei 12S ribosomal RNA gen…
ttagccgtaaaccaaggtagttaaataacaaaactactcgccagagaactactagccact
gcttaaaactcaaaggacttggcggtgccctagaccctc
>AF009888 count=1; merged_taxid={32544: 1}; species_name=Dasyuroides byrnei; family=9277; family_name=Dasyuridae; scientific_name=Dasyuroides byrnei; reverse_match=TAGAACAGGCTCCTCTAG; taxid=32544; genus_name=Dasyuroides; forward_error=0; forward_tm=51.53; rank=species; seq_length_ori=957; forward_match=GATTAGATACCCCACTATGC; reverse_tm=51.12; genus=32543; reverse_error=0; species=32544; strand=D; …
ttagccgtaaacctaggtaatttacataacaaaactacccgccagagaactactagccac
tgcttaaaactcaaaggacttggcggtgccctagaccctc
>AF009889 count=1; merged_taxid={32542: 1}; species_name=Dasycercus cristicauda; family=9277; family_name=Dasyuridae; scientific_name=Dasycercus cristicauda; reverse_match=TAGAACAGGCTCCTCTAG; taxid=32542; genus_name=Dasycercus; forward_error=0; forward_tm=51.53; rank=species; seq_length_ori=953; forward_match=GATTAGATACCCCACTATGC; reverse_tm=51.12; genus=32541; reverse_error=0; species=32542; str…
ttagccgtaaaccaaggtagttaaataacaaaactacccgccagagaactactagccact
gcttaaaactcaaaggacttggcggtgccctagaccctc
>AF009890 count=3; merged_taxid={32545: 2, 32546: 1}; species_name=###; family=9277; family_name=Dasyuridae; scientific_name=Dasyurus; reverse_match=TAGAACAGGCTCCTCTAG; taxid=9278; rank=genus; forward_error=1; forward_tm=48.27; genus_name=Dasyurus; forward_match=GATTAGAGACCCCACTATGC; reverse_tm=51.12; genus=9278; reverse_error=0; species=-1; strand=D; Dasyurus albopunctatus 12S ribosomal RNA gene…
ttagccataaacctaggtaattaaataacaaaattactcgccagagaactactagccact
gcttaaaactcaaaggacttggcggtgccctagaccctc
>AF009891 count=26; merged_taxid={9279: 17, 63143: 9}; species_name=###; family=9277; family_name=Dasyuridae; scientific_name=Dasyurus; reverse_match=TAGAACAGGCTCCTCTAG; taxid=9278; rank=genus; forward_error=1; forward_tm=48.27; genus_name=Dasyurus; forward_match=GATTAGAGACCCCACTATGC; reverse_tm=51.12; genus=9278; reverse_error=0; species=-1; strand=D; Dasyurus geoffroii 12S ribosomal RNA gene, m…
ttagccgtaaacctaggtaattaaataacaaaattactcgccagagaactactagccact
gcttaaaactcaaaggacttggcggtgccctagaccctc
>AF009893 count=24; merged_taxid={9281: 24}; species_name=Dasyurus maculatus; family=9277; family_name=Dasyuridae; scientific_name=Dasyurus maculatus; reverse_match=TAGAACAGGCTCCTCTAG; taxid=9281; rank=species; forward_error=1; forward_tm=48.27; genus_name=Dasyurus; forward_match=GATTAGAGACCCCACTATGC; reverse_tm=51.12; genus=9278; reverse_error=0; species=9281; strand=D; Dasyurus maculatus 12S ri…
ttagccgtaaacttaggtaattaaataacaaaattactcgccagagaactactagccact
gcttaaaactcaaaggacttggcggtgccctagaccctc
>AF009894 count=1; merged_taxid={32551: 1}; species_name=Neophascogale lorentzii; family=9277; family_name=Dasyuridae; scientific_name=Neophascogale lorentzii; reverse_match=TAGAACAGGCTCCTCTAG; taxid=32551; genus_name=Neophascogale; forward_error=1; forward_tm=48.27; rank=species; seq_length_ori=954; forward_match=GATTAGAGACCCCACTATGC; reverse_tm=51.12; genus=32550; reverse_error=0; species=32551…
ttagccgtaaacctaggtaattaaataacaaaatcactcgccagagaactacaagccact
gcttaaaactcaaaggacttggcggtaccctagaccctc
>AF009895 count=2; merged_taxid={9295: 2}; species_name=Phascolosorex dorsalis; family=9277; family_name=Dasyuridae; scientific_name=Phascolosorex dorsalis; reverse_match=TAGAACAGGCTCCTCTAG; taxid=9295; rank=species; forward_error=1; forward_tm=48.27; genus_name=Phascolosorex; seq_length_ori=956; forward_match=GATTAGAGACCCCACTATGC; reverse_tm=51.12; genus=9294; reverse_error=0; species=9295; stra…
ttagccataaacctaggtaattaatttaacaaaattactcgccagagaactacaagctac
tgcttaaaactcaaaggacttggcggtgccctagaccctc
>AF010406 count=6; merged_taxid={9940: 6}; species_name=Ovis aries; family=9895; family_name=Bovidae; scientific_name=Ovis aries; reverse_match=TAGAACAGGCTCCTCTAG; taxid=9940; rank=species; forward_error=0; forward_tm=51.53; genus_name=Ovis; forward_match=GATTAGATACCCCACTATGC; reverse_tm=51.12; genus=9935; reverse_error=0; species=9940; strand=D; Ovis aries complete mitochondrial genome
ttagccctaaacacaaataattataaaaacaaaattattcgccagagtactaccgcaaca
gcccgaaactcaaaggacttggcggtgctttataccctt
>AF027985 count=3; merged_taxid={9321: 3}; species_name=Osphranter rufus; family=9307; family_name=Macropodidae; scientific_name=Osphranter rufus; reverse_match=TAGAACAGGCTCCTCTAG; taxid=9321; rank=species; forward_error=0; forward_tm=51.53; genus_name=Osphranter; forward_match=GATTAGATACCCCACTATGC; reverse_tm=51.12; genus=2182372; reverse_error=0; species=9321; strand=D; Macropus rufus tRNA-Phe …
ttagccttaaacccagataattaaataacaaaattattcgccagagaactactagccagt
gcttaaaactcaaaggacttggcggtgccctaaacccac
>AF027986 count=2; merged_taxid={9313: 2}; species_name=Notamacropus agilis; family=9307; family_name=Macropodidae; scientific_name=Notamacropus agilis; reverse_match=TAGGACAGGCTCCTCTAG; taxid=9313; rank=species; forward_error=0; forward_tm=51.53; genus_name=Notamacropus; forward_match=GATTAGATACCCCACTATGC; reverse_tm=45.62; genus=1960649; reverse_error=1; species=9313; strand=D; Macropus agilis …
ttagccttaaacctagataattgaataacaaaattattcgccagagaactactagccaat
gcttaaaactcaaaggacttggcggtgccctaaacccac
>AF027987 count=6; merged_taxid={9330: 3, 69260: 1, 30670: 2}; species_name=###; family=9307; family_name=Macropodidae; scientific_name=Macropodidae; reverse_match=TAGAACAGGCTCCTCTAG; taxid=9307; rank=family; forward_error=0; forward_tm=51.53; genus_name=###; forward_match=GATTAGATACCCCACTATGC; reverse_tm=51.12; genus=-1; reverse_error=0; species=-1; strand=D; Wallabia bicolor tRNA-Phe gene, part…
ttagccttaaaccaagataattaaacaacaaaattattcgccagagaactactagccaac
gcttaaaactcaaaggacttggcggtgccctaaacccac
>AF027989 count=2; merged_taxid={65608: 2}; species_name=Dendrolagus dorianus; family=9307; family_name=Macropodidae; scientific_name=Dendrolagus dorianus; reverse_match=TAGAACAGGCTCCTCTAG; taxid=65608; rank=species; forward_error=0; forward_tm=51.53; genus_name=Dendrolagus; forward_match=GATTAGATACCCCACTATGC; reverse_tm=51.12; genus=38603; reverse_error=0; species=65608; strand=D; Dendrolagus do…
ttagctttaaactaagataattaaataacaaaattattcgccagagaactactagccaat
gcttaaaactcaaaggacttgacggtgctctaaacccac
>AF027992 count=2; merged_taxid={65626: 2}; species_name=Onychogalea unguifera; family=9307; family_name=Macropodidae; scientific_name=Onychogalea unguifera; reverse_match=TAGAACAGGCTCCTCTAG; taxid=65626; rank=species; forward_error=0; forward_tm=51.53; genus_name=Onychogalea; forward_match=GATTAGATACCCCACTATGC; reverse_tm=51.12; genus=65625; reverse_error=0; species=65626; strand=D; Onychogalea …
ttagccttaaaccaagataattcaataacaaaattattcgccagagaactactagctaac
gcttaaaactcaaaggacttggcggtgccctaaacccac
>AF027994 count=2; merged_taxid={69270: 2}; species_name=Dorcopsulus vanheurni; family=9307; family_name=Macropodidae; scientific_name=Dorcopsulus vanheurni; reverse_match=TAGAACAGGCTCCTCTAG; taxid=69270; rank=species; forward_error=0; forward_tm=51.53; genus_name=Dorcopsulus; forward_match=GATTAGATACCCCACTATGC; reverse_tm=51.12; genus=69269; reverse_error=0; species=69270; strand=D; Dorcopsulus …
ttagccttaaaccaagataattcaataacaaaattattcgccagagaactactagccagc
gcttaaaactcaaaggacttggcggtgccccaaacccac
>AF027995 count=1; merged_taxid={69268: 1}; species_name=Dorcopsis veterum; family=9307; family_name=Macropodidae; scientific_name=Dorcopsis veterum; reverse_match=TAGAACAGGCTCCTCTAG; taxid=69268; genus_name=Dorcopsis; forward_error=0; forward_tm=51.53; rank=species; seq_length_ori=2594; forward_match=GATTAGATACCCCACTATGC; reverse_tm=51.12; genus=69267; reverse_error=0; species=69268; strand=D; D…
ttagccttaaaccaagataattccataacaaaattattcgccagagaactactagccagc
gcttaaaactcaaaggacttggcggtgccccaaacccac
>AF027997 count=3; merged_taxid={65631: 3}; species_name=Hypsiprymnodon moschatus; family=65619; family_name=Potoroidae; scientific_name=Hypsiprymnodon moschatus; reverse_match=TAGAACAGGCTCCTCTAG; taxid=65631; rank=species; forward_error=0; forward_tm=51.53; genus_name=Hypsiprymnodon; forward_match=GATTAGATACCCCACTATGC; reverse_tm=51.12; genus=65622; reverse_error=0; species=65631; strand=D; Hyps…
tcagctttaaaccaagataattaaacaacaaaattattcgccagagaactactagcaatc
gcttaaaactcaaaggacttggcggtgtcctaaacccac
>AF027998 count=3; merged_taxid={69259: 3}; species_name=Bettongia penicillata; family=65619; family_name=Potoroidae; scientific_name=Bettongia penicillata; reverse_match=TAGAACAGGCTCCTCTAG; taxid=69259; rank=species; forward_error=0; forward_tm=51.53; genus_name=Bettongia; forward_match=GATTAGATACCCCACTATGC; reverse_tm=51.12; genus=65620; reverse_error=0; species=69259; strand=D; Bettongia penic…
ttagccataaaccaagataattaattaaacaaaattattcgccagagaactactagccaa
tgcttaaaactcaaaggacttggcggtgccctaaacccac
>AF027999 count=3; merged_taxid={38598: 3}; species_name=Aepyprymnus rufescens; family=65619; family_name=Potoroidae; scientific_name=Aepyprymnus rufescens; reverse_match=TAGAACAGGCTCCTCTAG; taxid=38598; rank=species; forward_error=0; forward_tm=51.53; genus_name=Aepyprymnus; forward_match=GATTAGATACCCCACTATGC; reverse_tm=51.12; genus=38597; reverse_error=0; species=38598; strand=D; Aepyprymnus r…
ttagccttaaactaagataattaaaacaacaaaattattcgccagagaactacaagccaa
tgcttaaaactcaaaggacttggcggtgccctaaacccac
>AF028000 count=5; merged_taxid={55310: 5}; species_name=Potorous longipes; family=65619; family_name=Potoroidae; scientific_name=Potorous longipes; reverse_match=TAGAACAGGCTCCTCTAG; taxid=55310; rank=species; forward_error=0; forward_tm=51.53; genus_name=Potorous; forward_match=GATTAGATACCCCACTATGC; reverse_tm=51.12; genus=9309; reverse_error=0; species=55310; strand=D; Potorous longipes tRNA-Ph…
ttagccttaaactaagataattaaataacaaaattattcgccagagaactactagctatt
gcttaaaactcaaaggacttggcggtgccctaaacccac
>AF031823 count=3; merged_taxid={9337: 3}; species_name=Trichosurus vulpecula; family=9335; family_name=Phalangeridae; scientific_name=Trichosurus vulpecula; reverse_match=TAGAACAGGCTCCTCTAG; taxid=9337; rank=species; forward_error=1; forward_tm=48.27; genus_name=Trichosurus; forward_match=GATTAGAGACCCCACTATGC; reverse_tm=51.12; genus=9336; reverse_error=0; species=9337; strand=D; Trichosurus vul…
ttagccctaaaccaagataatccaataacaatattattcgccagagaactactagccagc
gcttaaaactcaaaggacttggcggtgccctaaacccac
>AF038012 count=1; merged_taxid={30582: 1}; species_name=Tapirus pinchaque; family=9799; family_name=Tapiridae; scientific_name=Tapirus pinchaque; reverse_match=TGGAACAGGCTCCTCTAG; taxid=30582; genus_name=Tapirus; forward_error=0; forward_tm=51.53; rank=species; seq_length_ori=971; forward_match=GATTAGATACCCCACTATGC; reverse_tm=47.17; genus=9800; reverse_error=1; species=30582; strand=D; Tapirus …
ttagccataaactaaaataatttatccaacaaaattattcgccagagtactactagcaac
agcttaaaactcaaaggacttggcggtgctttatatccct
>AF038013 count=20; merged_taxid={1328070: 7, 9447: 13}; species_name=###; family=9445; family_name=Lemuridae; scientific_name=Lemuridae; reverse_match=TAGAACAGGCTCCTCTAG; taxid=9445; rank=family; forward_error=0; genus_name=###; forward_match=GATTAGATACCCCACTATGC; genus=-1; reverse_error=0; species=-1; Lemur catta 12S ribosomal RNA and tRNA-Val genes, mitochondrial genes for mitochondrial produc…
ttagccgtaaacctaagtaattaacaaacaaaattactcgccagagcactacaagcaaca
gcttaaaactcaaaggacttggcggtgctttatatccct
>AF038014 count=1; merged_taxid={70610: 1}; species_name=Caluromys philander; family=9265; family_name=Didelphidae; scientific_name=Caluromys philander; reverse_match=TAGAACAGGCTCCTCTAG; taxid=70610; genus_name=Caluromys; forward_error=0; forward_tm=51.53; rank=species; seq_length_ori=1023; forward_match=GATTAGATACCCCACTATGC; reverse_tm=51.12; genus=42712; reverse_error=0; species=70610; strand=D…
ttagccttaaacctaaatagtttgcacaacaaaactattcgccagagaactactagcaac
tgcttaaaactcaaaggacttggcggtgccctaaacccat
>AF038015 count=3; merged_taxid={37736: 1, 418657: 1, 1395887: 1}; species_name=###; family=9277; family_name=Dasyuridae; scientific_name=Dasyuridae; reverse_match=TAGAACAGGCTCCTCTAG; taxid=9277; genus_name=###; forward_error=1; forward_tm=48.27; rank=family; forward_match=GATTAGAGACCCCACTATGC; reverse_tm=51.12; genus=-1; reverse_error=0; species=-1; strand=D; Murexia longicaudata 12S ribosomal R…
ttagccgtaaaccgaggtagttgaataacaaaactattcgccagagaactacaagctact
gcttaaaactcaaaggacttggcggtgccctagaccctc
>AF038016 count=2; merged_taxid={33559: 2}; species_name=Rhyncholestes raphanurus; family=30659; family_name=Caenolestidae; scientific_name=Rhyncholestes raphanurus; taxid=33559; rank=species; forward_error=0; forward_tm=51.53; genus_name=Rhyncholestes; forward_match=GATTAGATACCCCACTATGC; genus=33558; species=33559; strand=D; Rhyncholestes raphanurus 12S ribosomal RNA and tRNA-Val genes, mitochon…
atagcctcaaactaaggtaattaaataacaaaattattcgccagagaactactagcaact
gcttaaaactcaaaggacttggcggtgccctaaacccac
>AF038017 count=4; merged_taxid={164530: 1, 164531: 1, 38629: 2}; species_name=Microperoryctes longicauda; family=38627; family_name=Peroryctidae; scientific_name=Microperoryctes longicauda; reverse_match=TAGAACAGGCTCCTCTAG; taxid=38629; genus_name=Microperoryctes; forward_error=0; forward_tm=51.53; rank=species; forward_match=GATTAGATACCCCACTATGC; reverse_tm=51.12; genus=38628; reverse_error=0; …
tcagccctaaacccaagctattaccaaacaaaatagctcgccagagaactactagcaaat
gcttaaaactcaaaggacttggcggtgccctaaacccat
>AF038018 count=1; merged_taxid={482537: 1}; species_name=Galeopterus variegatus; family=30657; family_name=Cynocephalidae; scientific_name=Galeopterus variegatus; reverse_match=TAGAACAGACTCCTCTAG; taxid=482537; genus_name=Galeopterus; forward_error=0; forward_tm=51.53; rank=species; seq_length_ori=982; forward_match=GATTAGATACCCCACTATGC; reverse_tm=38.62; genus=482536; reverse_error=1; species=4…
tcaaccacaaacctaagcagctaatcaaataaaactgctcgccagagtactaccagcaac
ggcccaaaactcaaaggacttggcggtgcttcacaccccc
>AF038019 count=5; merged_taxid={50378: 2, 9988: 1, 1868298: 1, 30581: 1}; species_name=###; family=9979; family_name=Leporidae; scientific_name=Sylvilagus; reverse_match=TAGAACAGGCTCCTCTAG; taxid=9987; rank=genus; forward_error=0; forward_tm=51.53; genus_name=Sylvilagus; forward_match=GATTAGATACCCCACTATGC; reverse_tm=51.12; genus=9987; reverse_error=0; species=-1; strand=D; Sylvilagus audubonii …
ttagccctaaacctgaataatttcataacaaaattactcgccagagaactacaagccaga
gcttaaaactcaaaggacttggcggtgctttatacccgc
>AF038021 count=3; merged_taxid={70687: 3}; species_name=Tupaia tana; family=9393; family_name=Tupaiidae; scientific_name=Tupaia tana; reverse_match=CAGAACAGGCTCCTCTAG; taxid=70687; rank=species; forward_error=0; forward_tm=51.53; genus_name=Tupaia; forward_match=GATTAGATACCCCACTATGC; reverse_tm=48.3; genus=9394; reverse_error=1; species=70687; strand=D; Tupaia tana 12S ribosomal RNA gene, comple…
ttaattgtaaacttaggtaattccacaacaaaattactcgccagagtactacgtgccaca
gcccaaaactcaaaggacttggcggtgctttatatccac
>AF038022 count=8; merged_taxid={9354: 2, 9355: 6}; species_name=###; family=9352; family_name=Bradypodidae; scientific_name=Bradypus; reverse_match=TAGGACAGGTTCCTCTAG; taxid=9353; rank=genus; forward_error=0; forward_tm=51.53; genus_name=Bradypus; forward_match=GATTAGATACCCCACTATGC; reverse_tm=35.65; genus=9353; reverse_error=2; species=-1; strand=D; Bradypus tridactylus 12S ribosomal RNA and tR…
ctagccctaaaccaagacacttaaccaaaccaaagtgtctgccagagtactactagcaat
agcttgaaactcaaaggacttgacggtgcttcacatccct
>AF038304 count=3; merged_taxid={71386: 1, 71387: 1, 9284: 1}; species_name=###; family=9277; family_name=Dasyuridae; scientific_name=Antechinus; reverse_match=TAGAACAGGCTCCTCTAG; taxid=9282; rank=genus; forward_error=1; forward_tm=48.27; genus_name=Antechinus; forward_match=GATTAGAGACCCCACTATGC; reverse_tm=51.12; genus=9282; reverse_error=0; species=-1; strand=D; Antechinus swainsonii 12S riboso…
ttagccgtaaaccgaggtagtttaataacaagactattcgccagagaactacgagccact
gcttaaaactcaaaggacttggcggtgccctagaccctc
>AF038305 count=1; merged_taxid={9283: 1}; species_name=Antechinus stuartii; family=9277; family_name=Dasyuridae; scientific_name=Antechinus stuartii; reverse_match=TAGAACAGGCTCCTCTAG; taxid=9283; genus_name=Antechinus; forward_error=1; forward_tm=48.27; rank=species; seq_length_ori=951; forward_match=GATTAGAGACCCCACTATGC; reverse_tm=51.12; genus=9282; reverse_error=0; species=9283; strand=D; Ant…
ttagccgtaaacctaggtagttaaataacaaaactattcgccagagaactacaagctact
gcttaaaactcaaaggacttggcggtgccctagaccctc
>AF038306 count=2; merged_taxid={9283: 1, 38775: 1}; species_name=###; family=9277; family_name=Dasyuridae; scientific_name=Antechinus; taxid=9282; rank=genus; forward_error=1; forward_tm=48.27; genus_name=Antechinus; seq_length_ori=953; forward_match=GATTAGAGACCCCACTATGC; genus=9282; species=-1; strand=D; Antechinus flavipes 12S ribosomal RNA gene, mitochondrial gene for mitochondrial RNA, compl…
ttagccgtaaaccgaggtagttcaataacaagactattcgccagagaactacaagccact
gcttaaaactcaaaggacttggcggtgccctagaccctc
>AF038307 count=6; merged_taxid={71384: 1, 71385: 1, 71386: 1, 9284: 1, 38775: 2}; species_name=###; family=9277; family_name=Dasyuridae; scientific_name=Antechinus; taxid=9282; rank=genus; forward_error=1; forward_tm=48.27; genus_name=Antechinus; forward_match=GATTAGAGACCCCACTATGC; genus=9282; species=-1; strand=D; Antechinus minimus 12S ribosomal RNA gene, mitochondrial gene for mitochondrial R…
ttagccgtaaaccgaggtagtttaataacaagactattcgccagagaactacaagccact
gcttaaaactcaaaggacttggcggtgccctagaccctc
>AF038310 count=1; merged_taxid={65606: 1}; species_name=Antechinus leo; family=9277; family_name=Dasyuridae; scientific_name=Antechinus leo; reverse_match=TAGAACAGGCTCCTCTAG; taxid=65606; genus_name=Antechinus; forward_error=1; forward_tm=48.27; rank=species; seq_length_ori=952; forward_match=GATTAGAGACCCCACTATGC; reverse_tm=51.12; genus=9282; reverse_error=0; species=65606; strand=D; Antechinus…
ttagccgtaaaccgaggtagtttaacaacaagactattcgccagagaactacaagccact
gcttaaaactcaaaggacttggcggtgccctagaccctc
>AF038311 count=1; merged_taxid={71387: 1}; species_name=Antechinus sp.; family=9277; family_name=Dasyuridae; scientific_name=Antechinus sp.; reverse_match=TAGAACAGGCTCCTCTAG; taxid=71387; genus_name=Antechinus; forward_error=1; forward_tm=48.27; rank=species; seq_length_ori=951; forward_match=GATTAGAGACCCCACTATGC; reverse_tm=51.12; genus=9282; reverse_error=0; species=71387; strand=D; Antechinus…
ttagccgtaaaccgaggtagttgaataacaagactattcgccagagaactacaagccact
gcttaaaactcaaaggacttggcggtgccctagaccctc
>AF038312 count=1; merged_taxid={418663: 1}; species_name=Murexechinus melanurus; family=9277; family_name=Dasyuridae; scientific_name=Murexechinus melanurus; reverse_match=TAGAACAGGCTCCTCTAG; taxid=418663; genus_name=Murexechinus; forward_error=1; forward_tm=48.27; rank=species; seq_length_ori=957; forward_match=GATTAGAGACCCCACTATGC; reverse_tm=51.12; genus=418662; reverse_error=0; species=41866…
ttagccgtaaaccgaggtagttgaataacaaaactacccgccagagaactacaagccact
gcttaaaactcaaaggacttggcggtgccctagaccctc
>AF038313 count=2; merged_taxid={418664: 2}; species_name=Micromurexia habbema; family=9277; family_name=Dasyuridae; scientific_name=Micromurexia habbema; reverse_match=TAGAACAGGCTCCTCTAG; taxid=418664; rank=species; forward_error=1; forward_tm=48.27; genus_name=Micromurexia; forward_match=GATTAGAGACCCCACTATGC; reverse_tm=51.12; genus=418660; reverse_error=0; species=418664; strand=D; Antechinus …
ttagccgtaaaccgaggtagttgaataacaaaactattcgccagagaactacaagccact
gcttaaaactcaaaggacttggcggtgccctagaccctc
>AF038314 count=2; merged_taxid={418659: 1, 38774: 1}; species_name=###; family=9277; family_name=Dasyuridae; scientific_name=Dasyuridae; reverse_match=CAGAACAGGCTCCTCTAG; taxid=9277; rank=family; forward_error=1; forward_tm=48.27; genus_name=###; forward_match=GATTAGAGACCCCACTATGC; reverse_tm=48.3; genus=-1; reverse_error=1; species=-1; strand=D; Antechinus naso 12S ribosomal RNA gene, mitochond…
ttagccgtaaaccaaggtagttgaataacaaaactatccgccagagaactacaagctact
gcttaaaactcaaaggacttggcggtgccctagaccctc
>AF038316 count=1; merged_taxid={38776: 1}; species_name=Phascogale calura; family=9277; family_name=Dasyuridae; scientific_name=Phascogale calura; reverse_match=CAGAACAGGCTCCTCTAG; taxid=38776; genus_name=Phascogale; forward_error=1; forward_tm=44.75; rank=species; seq_length_ori=955; forward_match=GATTAGATACCCTACTATGC; reverse_tm=48.3; genus=9292; reverse_error=1; species=38776; strand=D; Phasc…
ttagccataaaccgaggtagttaagataacaaaactattcgccagagaactacaagctac
cgcttaaaactcaaaggacttggcggtgccctagaccctc
>AF061340 count=1; merged_taxid={9417: 1}; species_name=Artibeus jamaicensis; family=9415; family_name=Phyllostomidae; scientific_name=Artibeus jamaicensis; reverse_match=TAGAACAGGCTCCTCTAG; taxid=9417; genus_name=Artibeus; forward_error=0; forward_tm=51.53; rank=species; seq_length_ori=16651; forward_match=GATTAGATACCCCACTATGC; reverse_tm=51.12; genus=9416; reverse_error=0; species=9417; strand=…
ttagccctaaacctaaagagtcctcctaacaagactcttcgccaagagtactactagcca
aagcttaaaactcaagggacttggcggtgcttcatatccct
>AF069538 count=1; merged_taxid={9413: 1}; species_name=Megaderma lyra; family=9409; family_name=Megadermatidae; scientific_name=Megaderma lyra; reverse_match=TAGGACAGGCTCCTCTAG; taxid=9413; genus_name=Megaderma; forward_error=0; forward_tm=51.53; rank=species; seq_length_ori=2597; forward_match=GATTAGATACCCCACTATGC; reverse_tm=45.62; genus=9412; reverse_error=1; species=9413; strand=D; Megaderma…
ttagccttaaacatagattactctttaacaatctaattcgccagagtactacggacaaca
gtctaaaactcaaaggacttggcggtgcttcacatccct
>AF069539 count=3; merged_taxid={71119: 3}; species_name=Scalopus aquaticus; family=9373; family_name=Talpidae; scientific_name=Scalopus aquaticus; reverse_match=CAGAACAGGCTCCTCTAG; taxid=71119; rank=species; forward_error=0; forward_tm=51.53; genus_name=Scalopus; forward_match=GATTAGATACCCCACTATGC; reverse_tm=48.3; genus=71118; reverse_error=1; species=71119; strand=D; Scalopus aquaticus 12S rib…
ttagccctaaactaagacaatccaactaacaagattgttcgccagagaactactagcaat
agcttaaaactcaaaggacttggcggtgctttatatccct
>AF069964 count=2; merged_taxid={30589: 1, 9503: 1}; species_name=###; family=378855; family_name=Atelidae; scientific_name=Alouatta; reverse_match=TAGAACAGGCTCCTCTAG; taxid=9499; rank=genus; forward_error=0; forward_tm=51.53; genus_name=Alouatta; forward_match=GATTAGATACCCCACTATGC; reverse_tm=51.12; genus=9499; reverse_error=0; species=-1; strand=D; Alouatta palliata 12S ribosomal RNA gene, mito…
ttagccctaaacctcaataacttaatcaacaaatttattcgccagaacactacaagcaac
agcttgaaactcaaaggacctggcggtgctttacatccgt
>AF069965 count=18; merged_taxid={9515: 9, 867366: 2, 1126382: 3, 867367: 4}; species_name=###; family=9498; family_name=Cebidae; scientific_name=Sapajus; reverse_match=CAGAACAGGCTCCTCTAG; taxid=1532884; rank=genus; forward_error=0; forward_tm=51.53; genus_name=Sapajus; forward_match=GATTAGATACCCCACTATGC; reverse_tm=48.3; genus=1532884; reverse_error=1; species=-1; strand=D; Cebus apella 12S ribo…
ttagccttaaaccccaataactccaccaacaaaactattcgccagaacactacaagcaat
agcttaaaactcaaaggacctggcggtgctttatatccgt
>AF069966 count=3; merged_taxid={280163: 1, 9525: 1, 658221: 1}; species_name=###; family=376919; family_name=Pitheciidae; scientific_name=Chiropotes; reverse_match=TAGAACAGGCTCCTCTAG; taxid=9524; rank=genus; forward_error=0; forward_tm=51.53; genus_name=Chiropotes; forward_match=GATTAGATACCCCACTATGC; reverse_tm=51.12; genus=9524; reverse_error=0; species=-1; strand=D; Chiropotes satanas 12S ribo…
ttagccctaaaccccaatagttctaccaacaaaactattcgccggaacactacaagcaac
agcttgaaattcaaaggacctggcggtgctttatatcctt
>AF069967 count=19; merged_taxid={81572: 2, 9580: 17}; species_name=###; family=9577; family_name=Hylobatidae; scientific_name=Hylobates; reverse_match=TAGGACAGGCTCCTCTAG; taxid=9578; rank=genus; forward_error=0; forward_tm=51.53; genus_name=Hylobates; forward_match=GATTAGATACCCCACTATGC; reverse_tm=45.62; genus=9578; reverse_error=1; species=-1; strand=D; Hylobates lar 12S ribosomal RNA gene, mit…
tcagccctaaacttcaacagtcaaatcaacaagactgctcgccagaacactacgagcaac
agcttaaaaatcaaaggacctggcggtgcttcacaccccc
>AF069968 count=1; merged_taxid={9519: 1}; species_name=Lagothrix lagotricha; family=378855; family_name=Atelidae; scientific_name=Lagothrix lagotricha; reverse_match=TAGAACAGGCTCCTCTAG; taxid=9519; genus_name=Lagothrix; forward_error=0; forward_tm=51.53; rank=species; seq_length_ori=925; forward_match=GATTAGATACCCCACTATGC; reverse_tm=51.12; genus=9518; reverse_error=0; species=9519; strand=D; La…
ttagccctaaacctcaataactcaattaacaaaattattcgccagaacactacaagcaat
agcttgaaactcaaaggacctggcggtgctttacatccgt
>AF069969 count=2; merged_taxid={30588: 1, 58710: 1}; species_name=###; family=9498; family_name=Cebidae; scientific_name=Leontopithecus; reverse_match=TAGAACAGGCTCCTCTAG; taxid=30587; rank=genus; forward_error=0; forward_tm=51.53; genus_name=Leontopithecus; forward_match=GATTAGATACCCCACTATGC; reverse_tm=51.12; genus=30587; reverse_error=0; species=-1; strand=D; Leontopithecus rosalia 12S ribosom…
ttagccttaaaccttaataattcaattaacaaaattattcgccagaacactacaagcaac
agcttgaaactcaaaggacctggcggtgctttacatccgt
>AF069970 count=1; merged_taxid={43780: 1}; species_name=Nasalis larvatus; family=9527; family_name=Cercopithecidae; scientific_name=Nasalis larvatus; reverse_match=TAGAACAGGCTCCTCTAG; taxid=43780; genus_name=Nasalis; forward_error=1; forward_tm=45.96; rank=species; seq_length_ori=919; forward_match=GATTAGACACCCCACTATGC; reverse_tm=51.12; genus=43779; reverse_error=0; species=43780; strand=D; Nas…
ttagccctaaacctcaatagttagaataacaaaactactcgccagaacactgcaagcaac
agcttaaaactcaaaggacttggcagtgcttcacatcccc
>AF069971 count=5; merged_taxid={43777: 5}; species_name=Pithecia pithecia; family=376919; family_name=Pitheciidae; scientific_name=Pithecia pithecia; reverse_match=TAGAACAGGCTCCTCTAG; taxid=43777; rank=species; forward_error=0; forward_tm=51.53; genus_name=Pithecia; forward_match=GATTAGATACCCCACTATGC; reverse_tm=51.12; genus=30597; reverse_error=0; species=43777; strand=D; Pithecia pithecia 12S …
ttagccctaaacaccaatagctctaccaacaaaactattcgccagaacactacaagcaac
agcttgaaattcaaaggacctggcggtgctttatatcctt
>AF069972 count=4; merged_taxid={43778: 1, 9490: 3}; species_name=###; family=9498; family_name=Cebidae; scientific_name=Saguinus; reverse_match=TAGAACAGGCTCCTCTAG; taxid=9486; rank=genus; forward_error=0; forward_tm=51.53; genus_name=Saguinus; forward_match=GATTAGATACCCCACTATGC; reverse_tm=51.12; genus=9486; reverse_error=0; species=-1; strand=D; Saguinus geoffroyi 12S ribosomal RNA gene, mitoch…
ttagccctaaacctcaataactcagctaacaaacttattcgccagaatattacaagcaac
agcttgaaactcaaaggacctggcggtgctttacatccgt
>AF069975 count=6; merged_taxid={198115: 5, 9503: 1}; species_name=Alouatta seniculus; family=378855; family_name=Atelidae; scientific_name=Alouatta seniculus; reverse_match=TAGAACAGGCTCCTCTAG; taxid=9503; genus_name=Alouatta; forward_error=0; forward_tm=51.53; rank=species; forward_match=GATTAGATACCCCACTATGC; reverse_tm=51.12; genus=9499; reverse_error=0; species=9503; strand=D; Alouatta senicul…
ttagccctaaacctcaataacttaatcaacaaatttattcgccagaacactacaagcaac
agcttgaaattcaaaggacctggcggtgctttacatccgt
>AF069977 count=2; merged_taxid={9505: 1, 43147: 1}; species_name=###; family=376918; family_name=Aotidae; scientific_name=Aotus; reverse_match=TAGAACAGGCTCCTCTAG; taxid=9504; rank=genus; forward_error=0; forward_tm=51.53; genus_name=Aotus; forward_match=GATTAGATACCCCACTATGC; reverse_tm=51.12; genus=9504; reverse_error=0; species=-1; strand=D; Aotus trivirgatus 12S ribosomal RNA gene, mitochondri…
ttagccctaaacttcaataactaaattaacaaagttcttcgccagaatactacaagccac
agcttgaaactcaaagggcctggcggtgctttacatccgt
>AF069978 count=6; merged_taxid={9510: 5, 9511: 1}; species_name=###; family=378855; family_name=Atelidae; scientific_name=Ateles; reverse_match=TAGAACAGGCTCCTCTAG; taxid=9506; rank=genus; forward_error=0; forward_tm=51.53; genus_name=Ateles; forward_match=GATTAGATACCCCACTATGC; reverse_tm=51.12; genus=9506; reverse_error=0; species=-1; strand=D; Ateles sp. 12S ribosomal RNA gene, mitochondrial ge…
ttagccctaaacctcaataacctatataacaagattattcgccagaacactacaagcaac
agcttgaaactcaaaggacctggcggtgctttacatccgt
>AF069979 count=2; merged_taxid={30594: 2}; species_name=Brachyteles arachnoides; family=378855; family_name=Atelidae; scientific_name=Brachyteles arachnoides; reverse_match=TAGAACAGGCTCCTCTAG; taxid=30594; rank=species; forward_error=0; forward_tm=51.53; genus_name=Brachyteles; forward_match=GATTAGATACCCCACTATGC; reverse_tm=51.12; genus=30593; reverse_error=0; species=30594; strand=D; Brachytele…
ttagccctaaacctaaataacttaactaacaaaattattcgccagaacactacaagcaac
agcttgaaactcaaaggacctggcggtgctttacatccgt
>AF069980 count=1; merged_taxid={9523: 1}; species_name=Plecturocebus moloch; family=376919; family_name=Pitheciidae; scientific_name=Plecturocebus moloch; reverse_match=CAGAACAGGCTCCTCTAG; taxid=9523; genus_name=Plecturocebus; forward_error=0; forward_tm=51.53; rank=species; seq_length_ori=925; forward_match=GATTAGATACCCCACTATGC; reverse_tm=48.3; genus=1812035; reverse_error=1; species=9523; str…
ttagccctaaacctcaataatttaattaaacaaaattattcgccagaacactacaagcca
cagcttgaaactcaaaggacctggcggtgctttatatcctt
>AF069981 count=3; merged_taxid={9495: 3}; species_name=Callimico goeldii; family=9498; family_name=Cebidae; scientific_name=Callimico goeldii; reverse_match=CAGAACAGGCTCCTCTAG; taxid=9495; rank=species; forward_error=0; forward_tm=51.53; genus_name=Callimico; forward_match=GATTAGATACCCCACTATGC; reverse_tm=48.3; genus=9494; reverse_error=1; species=9495; strand=D; Callimico goeldii 12S ribosomal …
ttagccttaaacctaaatgacttaattaacaaaatcattcgccagaacactacaagcaac
agcttgaaattcaaaggacctggcggtgctttacatccgt
>AF069983 count=2; merged_taxid={9493: 2}; species_name=Callithrix pygmaea; family=9498; family_name=Cebidae; scientific_name=Callithrix pygmaea; reverse_match=TAGAACAGGCTCCTCTAG; taxid=9493; rank=species; forward_error=0; forward_tm=51.53; genus_name=Callithrix; forward_match=GATTAGATACCCCACTATGC; reverse_tm=51.12; genus=9481; reverse_error=0; species=9493; strand=D; Callithrix pygmaea 12S ribos…
ttagccctaaacctcaataaattaattaacaaatttattcgccagaacactacaagcaac
agcttgaaactcaaaggacctggcggtgctttacatccgt
>AF076646 count=1; merged_taxid={79805: 1}; species_name=Solenodon paradoxus; family=79803; family_name=Solenodontidae; scientific_name=Solenodon paradoxus; reverse_match=TAGAACAGGCTCCTNTAG; taxid=79805; genus_name=Solenodon; forward_error=0; forward_tm=51.53; rank=species; seq_length_ori=2603; forward_match=GATTAGATACCCCACTATGC; reverse_tm=nan; genus=79804; reverse_error=1; species=79805; strand…
ttagccctaaacataaacaattantaaacaaaattgttcgccagagtactactagccaca
gcttaaaactcaaaggacttggcggtgctttacatccat
>AF088960 count=1; merged_taxid={75753: 1}; species_name=Sminthopsis aitkeni; family=9277; family_name=Dasyuridae; scientific_name=Sminthopsis aitkeni; reverse_match=TAGAACAGGCTCCTCTAG; taxid=75753; genus_name=Sminthopsis; forward_error=1; forward_tm=48.27; rank=species; seq_length_ori=956; forward_match=GATTAGAGACCCCACTATGC; reverse_tm=51.12; genus=9300; reverse_error=0; species=75753; strand=D;…
ttagccataaaccgaggtaattaaataacgaaattactcgccaaagaactacgagtcact
gcttaaaactcaaaggacttggcggtgccctagaccctc
>AF088961 count=1; merged_taxid={90756: 1}; species_name=Sminthopsis archeri; family=9277; family_name=Dasyuridae; scientific_name=Sminthopsis archeri; reverse_match=TAGAACAGGCTCCTCTAG; taxid=90756; genus_name=Sminthopsis; forward_error=1; forward_tm=48.27; rank=species; seq_length_ori=956; forward_match=GATTAGAGACCCCACTATGC; reverse_tm=51.12; genus=9300; reverse_error=0; species=90756; strand=D;…
ttagccataaaccgaggtaatttaataacgaaattactcgccagagaactacgagctcct
gcttaaaactcaaaggacttggcggtgccctagaccccc
>AF088962 count=1; merged_taxid={90757: 1}; species_name=Sminthopsis bindi; family=9277; family_name=Dasyuridae; scientific_name=Sminthopsis bindi; reverse_match=TAGAACAGGCTCCTCTAG; taxid=90757; genus_name=Sminthopsis; forward_error=1; forward_tm=48.27; rank=species; seq_length_ori=956; forward_match=GATTAGAGACCCCACTATGC; reverse_tm=51.12; genus=9300; reverse_error=0; species=90757; strand=D; Smi…
ttagccataaaccgaggtaattaattaacgaaattactcgccagagaactacgagcaact
gcttaaaactcaaaggacttggcggtgccctagaccctc
>AF088964 count=2; merged_taxid={75754: 1, 75755: 1}; species_name=###; family=9277; family_name=Dasyuridae; scientific_name=Sminthopsis; reverse_match=TAGAACAGGCTCCTCTAG; taxid=9300; rank=genus; forward_error=1; forward_tm=48.27; genus_name=Sminthopsis; seq_length_ori=957; forward_match=GATTAGAGACCCCACTATGC; reverse_tm=51.12; genus=9300; reverse_error=0; species=-1; strand=D; Sminthopsis dolichu…
ttagccataaaccgaggtaattaaataacgaaattactcgccagagaactacgagtcact
gcttaaaactcaaaggacttggcggtgccctagaccctc
>AF088965 count=2; merged_taxid={90758: 2}; species_name=Sminthopsis douglasi; family=9277; family_name=Dasyuridae; scientific_name=Sminthopsis douglasi; reverse_match=TAGAACAGGCTCCTCTAG; taxid=90758; rank=species; forward_error=1; forward_tm=48.27; genus_name=Sminthopsis; forward_match=GATTAGAGACCCCACTATGC; reverse_tm=51.12; genus=9300; reverse_error=0; species=90758; strand=D; Sminthopsis dougl…
ttagccataaactgaggtaattaattaacgaaattactcgccagagaactacgagcaact
gcttaaaactcaaaggacttggcggtgccctagacccac
>AF088967 count=1; merged_taxid={90759: 1}; species_name=Sminthopsis granulipes; family=9277; family_name=Dasyuridae; scientific_name=Sminthopsis granulipes; reverse_match=TAGAACAGGCTCCTCTAG; taxid=90759; genus_name=Sminthopsis; forward_error=1; forward_tm=48.27; rank=species; seq_length_ori=960; forward_match=GATTAGAGACCCCACTATGC; reverse_tm=51.12; genus=9300; reverse_error=0; species=90759; str…
ttagccataaaccgaggtaatttaacaacgaaattactcgccagagaactacgagtcact
gcttaaaactcaaaggacttggcggtgccctagaccctc
>AF088968 count=1; merged_taxid={75756: 1}; species_name=Sminthopsis griseoventer; family=9277; family_name=Dasyuridae; scientific_name=Sminthopsis griseoventer; reverse_match=TAGAACAGGCTCCTCTAG; taxid=75756; genus_name=Sminthopsis; forward_error=1; forward_tm=48.27; rank=species; seq_length_ori=956; forward_match=GATTAGAGACCCCACTATGC; reverse_tm=51.12; genus=9300; reverse_error=0; species=75756;…
ttagccataaaccgaggtaattaaataacgaaattactcgccagagaactacgagctact
gcttaaaactcaaaggacttggcggtgccctagaccctc
>AF088969 count=1; merged_taxid={90760: 1}; species_name=Sminthopsis hirtipes; family=9277; family_name=Dasyuridae; scientific_name=Sminthopsis hirtipes; reverse_match=TAGAACAGGCTCCTCTAG; taxid=90760; genus_name=Sminthopsis; forward_error=1; forward_tm=48.27; rank=species; seq_length_ori=955; forward_match=GATTAGAGACCCCACTATGC; reverse_tm=51.12; genus=9300; reverse_error=0; species=90760; strand=…
ttagccataaacccaggtaatttaataacgaaattactcgccagagaactacgagccact
gcttaaaactcaaaggacttggcggtgccctagaccctc
>AF088970 count=1; merged_taxid={90763: 1}; species_name=Sminthopsis leucopus; family=9277; family_name=Dasyuridae; scientific_name=Sminthopsis leucopus leucopus; reverse_match=TAGAACAGGCTCCTCTAG; taxid=90763; genus_name=Sminthopsis; forward_error=1; forward_tm=48.27; rank=subspecies; seq_length_ori=956; forward_match=GATTAGAGACCCCACTATGC; reverse_tm=51.12; genus=9300; reverse_error=0; species=90…
ttagccgtaaaccgaggtaatttaataacgaaattactcgccagagaactatgagtcact
gcttaaaactcaaaggacttggcggtgccctagaccctc
>AF088971 count=2; merged_taxid={90762: 1, 90764: 1}; species_name=###; family=9277; family_name=Dasyuridae; scientific_name=Sminthopsis; reverse_match=TAGAACAGGCTCCTCTAG; taxid=9300; genus_name=Sminthopsis; forward_error=1; forward_tm=48.27; rank=genus; forward_match=GATTAGAGACCCCACTATGC; reverse_tm=51.12; genus=9300; reverse_error=0; species=-1; strand=D; Sminthopsis leucopus ferruginifrons 12S…
ttagccataaaccgaggtaatttaataacgaaattactcgccagagaactatgagtcact
gcttaaaactcaaaggacttggcggtgccctagaccctc
>AF088973 count=1; merged_taxid={90765: 1}; species_name=Sminthopsis ooldea; family=9277; family_name=Dasyuridae; scientific_name=Sminthopsis ooldea; reverse_match=TAGAACAGGCTCCTCTAG; taxid=90765; genus_name=Sminthopsis; forward_error=1; forward_tm=48.27; rank=species; seq_length_ori=956; forward_match=GATTAGAGACCCCACTATGC; reverse_tm=51.12; genus=9300; reverse_error=0; species=90765; strand=D; S…
ttggccataaaccgaggtaatttaataacgaaattactcgccagagaactacgagtcact
gcttaaaactcaaaggacttggcggtgccctagaccctc
>AF088974 count=1; merged_taxid={90766: 1}; species_name=Sminthopsis psammophila; family=9277; family_name=Dasyuridae; scientific_name=Sminthopsis psammophila; reverse_match=TAGAACAGGCTCCTCTAG; taxid=90766; genus_name=Sminthopsis; forward_error=1; forward_tm=48.27; rank=species; seq_length_ori=957; forward_match=GATTAGAGACCCCACTATGC; reverse_tm=51.12; genus=9300; reverse_error=0; species=90766; s…
ttagccataaaccgaggtaattaaacaacgaaattactcgccagagaactacgagtcact
gcttaaaactcaaaggacttggcggtgccctagaccctc
>AF088975 count=1; merged_taxid={90769: 1}; species_name=Sminthopsis virginiae; family=9277; family_name=Dasyuridae; scientific_name=Sminthopsis virginiae virginiae; reverse_match=TAGAACAGGCTCCTCTAG; taxid=90769; genus_name=Sminthopsis; forward_error=1; forward_tm=48.27; rank=subspecies; seq_length_ori=953; forward_match=GATTAGAGACCCCACTATGC; reverse_tm=51.12; genus=9300; reverse_error=0; species…
ttagccataaactgaggtaatttaataacgaaattactcgccagagaactacgagtcact
gcttaaaactcaaaggacttggcggtgccctagaccctc
>AF088976 count=2; merged_taxid={90768: 1, 90771: 1}; species_name=Sminthopsis virginiae; family=9277; family_name=Dasyuridae; scientific_name=Sminthopsis virginiae; reverse_match=TAGAACAGGCTCCTCTAG; taxid=90767; rank=species; forward_error=1; forward_tm=48.27; genus_name=Sminthopsis; forward_match=GATTAGAGACCCCACTATGC; reverse_tm=51.12; genus=9300; reverse_error=0; species=90767; strand=D; Smint…
ttagccataaactgaggtaattaattaacgaaattactcgccagagaactacgagtcact
gcttaaaactcaaaggacttggcggtgccctagaccctc
>AF088978 count=1; merged_taxid={90770: 1}; species_name=Sminthopsis youngsoni; family=9277; family_name=Dasyuridae; scientific_name=Sminthopsis youngsoni; reverse_match=TAGAACAGGCTCCTCTAG; taxid=90770; genus_name=Sminthopsis; forward_error=1; forward_tm=48.27; rank=species; seq_length_ori=957; forward_match=GATTAGAGACCCCACTATGC; reverse_tm=51.12; genus=9300; reverse_error=0; species=90770; stran…
ttagccataaaccgaggtaattcaataacgaaattactcgccagagaactacgagtcact
gcttaaaactcaaaggacttggcggtgccctagaccctc
>AF091686 count=101; merged_taxid={30521: 96, 72004: 5}; species_name=###; family=9895; family_name=Bovidae; scientific_name=Bos; reverse_match=CAGAACAGGCTCCTCTAG; taxid=9903; rank=genus; forward_error=0; genus_name=Bos; forward_match=GATTAGATACCCCACTATGC; genus=9903; reverse_error=1; species=-1; Bos grunniens 12S ribosomal RNA gene, partial sequence; mitochondrial gene for mitochondrial product
ttagccctaaacacagataattacataaacaaaattatttgccagagtactaccagcaac
agcttaaaactcaaaggacttggcggtgctttatatccct
>AF091687 count=91; merged_taxid={43346: 12, 268291: 42, 43347: 3, 9901: 34}; species_name=###; family=9895; family_name=Bovidae; scientific_name=Bison; reverse_match=TAGAACAGGCTCCTCTAG; taxid=9900; rank=genus; forward_error=0; forward_tm=51.53; genus_name=Bison; forward_match=GATTAGATACCCCACTATGC; reverse_tm=51.12; genus=9900; reverse_error=0; species=-1; strand=D; Bison bison 12S ribosomal RNA …
ttagccctaaacacagataattacataaacaaaattatttgccagagtactaccagcaac
agcttaaaactcaaaggacttggcggtgctttatatcctt
>AF091688 count=40; merged_taxid={9970: 40}; species_name=Syncerus caffer; family=9895; family_name=Bovidae; scientific_name=Syncerus caffer; reverse_match=TAGAACAGGCTCCTCTAG; taxid=9970; rank=species; genus_name=Syncerus; reverse_tm=51.12; genus=9969; reverse_error=0; species=9970; strand=D; Syncerus caffer 12S ribosomal RNA gene, partial sequence; mitochondrial gene for mitochondrial product
ttagccctaaacacagataattatattaacaaaattattcgccagggtactaccggcaat
agcctaaaactcaaaggacttggcggtgctttatatccct
>AF091689 count=76; merged_taxid={27596: 2, 9925: 1, 89462: 72, 77135: 1}; species_name=###; family=9895; family_name=Bovidae; scientific_name=Bovidae; reverse_match=TAGAACAGGCTCCTCTAG; taxid=9895; rank=family; forward_error=0; forward_tm=51.53; genus_name=###; forward_match=GATTAGATACCCCACTATGC; reverse_tm=51.12; genus=-1; reverse_error=0; species=-1; strand=D; Bubalus depressicornis 12S ribosom…
ttagccctaaacacaaataattatattaacaaaattattcgccagagtactaccggcaat
agcctaaaactcaaaggacttggcggtgctttatatcccc
>AF091690 count=2; merged_taxid={73823: 2}; species_name=Tetracerus quadricornis; family=9895; family_name=Bovidae; scientific_name=Tetracerus quadricornis; reverse_match=TAGAACAGGCTCCTCTAG; taxid=73823; rank=species; forward_error=0; forward_tm=51.53; genus_name=Tetracerus; forward_match=GATTAGATACCCCACTATGC; reverse_tm=51.12; genus=73822; reverse_error=0; species=73823; strand=D; Tetracerus qua…
ttagccctaaacacagataattacacaaacaaaattattcgccagagtactacaggcaac
agcctaaaactcaaaggacttggcggtgctttatatccct
>AF091691 count=3; merged_taxid={69297: 3}; species_name=Tragelaphus eurycerus; family=9895; family_name=Bovidae; scientific_name=Tragelaphus eurycerus; taxid=69297; rank=species; forward_error=0; forward_tm=51.53; genus_name=Tragelaphus; forward_match=GATTAGATACCCCACTATGC; genus=9944; species=69297; strand=D; Tragelaphus eurycerus 12S ribosomal RNA gene, partial sequence; mitochondrial gene for …
ttagccctaaacacagataattatataaacaaaattattcgccagagtactactagcaac
agcttaaaactcaaaggacttggcggtgcttcatatccct
>AF091692 count=8; merged_taxid={66440: 2, 69298: 2, 9945: 1, 9946: 1, 9947: 1, 303930: 1}; species_name=###; family=9895; family_name=Bovidae; scientific_name=Bovinae; reverse_match=TAGAACAGGCTCCTCTAG; taxid=27592; rank=subfamily; forward_error=0; forward_tm=51.53; genus_name=###; forward_match=GATTAGATACCCCACTATGC; reverse_tm=51.12; genus=-1; reverse_error=0; species=-1; strand=D; Tragelaphus s…
ttagccctaaacacagataattatataaacaaaattattcgccagagtactactagcaat
agcttaaaactcaaaggacttggcggtgcttcatatccct
>AF091693 count=2; merged_taxid={66440: 2}; species_name=Tragelaphus scriptus; family=9895; family_name=Bovidae; scientific_name=Tragelaphus scriptus; reverse_match=TAGAACAGGCTCCTCTAG; taxid=66440; rank=species; forward_error=0; forward_tm=51.53; genus_name=Tragelaphus; forward_match=GATTAGATACCCCACTATGC; reverse_tm=51.12; genus=9944; reverse_error=0; species=66440; strand=D; Tragelaphus scriptus…
ttagccctaaacacagataattatacaaacaaaattattcgccagagtactactagcaat
agcttaaaactcaaaggacttggcggtgcttcatatccct
>AF091696 count=2; merged_taxid={9946: 2}; species_name=Tragelaphus strepsiceros; family=9895; family_name=Bovidae; scientific_name=Tragelaphus strepsiceros; reverse_match=TAGAACAGGCTCCTCTAG; taxid=9946; rank=species; forward_error=0; forward_tm=51.53; genus_name=Tragelaphus; forward_match=GATTAGATACCCCACTATGC; reverse_tm=51.12; genus=9944; reverse_error=0; species=9946; strand=D; Tragelaphus str…
ttagccctaaacacaaatagttatataaacaaaattattcgccagagtactactagcaat
agcttaaaactcaaaggacttggcggtgcttcatatccct
>AF091697 count=4; merged_taxid={9947: 4}; species_name=Tragelaphus imberbis; family=9895; family_name=Bovidae; scientific_name=Tragelaphus imberbis; reverse_match=TAGAACAGGCTCCTCTAG; taxid=9947; rank=species; forward_error=0; genus_name=Tragelaphus; forward_match=GATTAGATACCCCACTATGC; genus=9944; reverse_error=0; species=9947; Tragelaphus imberbis 12S ribosomal RNA gene, partial sequence; mitoch…
ttagccctaaacatagataattatataaacaaaattattcgccagagtactactagcaac
agcttaaaactcaaaggacttggcggtgcttcataccccc
>AF091698 count=2; merged_taxid={66437: 2}; species_name=Tragelaphus angasii; family=9895; family_name=Bovidae; scientific_name=Tragelaphus angasii; reverse_match=TAGAACAGGCTCCTCTAG; taxid=66437; rank=species; forward_error=0; forward_tm=51.53; genus_name=Tragelaphus; forward_match=GATTAGATACCCCACTATGC; reverse_tm=51.12; genus=9944; reverse_error=0; species=66437; strand=D; Tragelaphus angasii 12…
ttagccctaaacacagataattatataaacaaaattattcgccagagtactactagcgac
agcttaaaactcaaaggacttggcggtgcttcatatccct
>AF091699 count=110; merged_taxid={469796: 1, 9938: 1, 9940: 104, 37174: 1, 37179: 1, 30527: 2}; species_name=###; family=9895; family_name=Bovidae; scientific_name=Caprinae; reverse_match=TAGAACAGGCTCCTCTAG; taxid=9963; genus_name=###; forward_error=0; forward_tm=51.53; rank=subfamily; forward_match=GATTAGATACCCCACTATGC; reverse_tm=51.12; genus=-1; reverse_error=0; species=-1; strand=D; Ovis ari…
ttagccctaaacacaaataattataaaaacaaaattattcgccagagtactaccggcaac
agcccgaaactcaaaggacttggcggtgctttataccctt
>AF091700 count=4; merged_taxid={69306: 1, 27591: 3}; species_name=###; family=9895; family_name=Bovidae; scientific_name=Nanger; reverse_match=TAGAACAGGCTCCTCTAG; taxid=457560; rank=genus; forward_error=0; forward_tm=51.53; genus_name=Nanger; forward_match=GATTAGATACCCCACTATGC; reverse_tm=51.12; genus=457560; reverse_error=0; species=-1; strand=D; Gazella granti 12S ribosomal RNA gene, partial s…
ttagccctaaacacaaataattttatgaacaaaattattcgccagagcactaccggcaac
agcctaaaactcaaaggacttggcggtgctttataccctt
>AF091701 count=4; merged_taxid={97360: 3, 129233: 1}; species_name=###; family=9895; family_name=Bovidae; scientific_name=Cephalophus; reverse_match=TAGAACAGGCTCCTCTAG; taxid=9954; rank=genus; forward_error=0; forward_tm=51.53; genus_name=Cephalophus; forward_match=GATTAGATACCCCACTATGC; reverse_tm=51.12; genus=9954; reverse_error=0; species=-1; strand=D; Cephalophus dorsalis 12S ribosomal RNA ge…
ttagccctaaacacaaataattataaaaacaaaattattcgccagagtactaccggcaac
agcctaaaactcaaaggacttggcggtgctttataccctt
>AF091702 count=2; merged_taxid={66444: 2}; species_name=Oreotragus oreotragus; family=9895; family_name=Bovidae; scientific_name=Oreotragus oreotragus; reverse_match=TAGAACAGGCTCCTCTAG; taxid=66444; rank=species; forward_error=0; forward_tm=51.53; genus_name=Oreotragus; forward_match=GATTAGATACCCCACTATGC; reverse_tm=51.12; genus=66443; reverse_error=0; species=66444; strand=D; Oreotragus oreotra…
ttagccctaaacacagataatttctaaaacaaagttattcgccagagtactacaagcaac
tgcttaaaactcaaaggacttggcggtgctttataccctt
>AF091703 count=1; merged_taxid={66442: 1}; species_name=Neotragus moschatus; family=9895; family_name=Bovidae; scientific_name=Neotragus moschatus; reverse_match=TAGAACAGGCTCCTCTAG; taxid=66442; genus_name=Neotragus; forward_error=0; forward_tm=51.53; rank=species; seq_length_ori=959; forward_match=GATTAGATACCCCACTATGC; reverse_tm=51.12; genus=66441; reverse_error=0; species=66442; strand=D; Neo…
tcagccctaaacataaataattactaaaacaarattattcgccagagtactaccggcaac
agccgaaactcaaaggacttggcggtgctttataccctt
>AF091704 count=2; merged_taxid={59555: 2}; species_name=Redunca fulvorufula; family=9895; family_name=Bovidae; scientific_name=Redunca fulvorufula; reverse_match=TAGAACAGGCTCCTCTAG; taxid=59555; rank=species; forward_error=0; forward_tm=51.53; genus_name=Redunca; forward_match=GATTAGATACCCCACTATGC; reverse_tm=51.12; genus=59553; reverse_error=0; species=59555; strand=D; Redunca fulvorufula 12S r…
ttagccctaaacataaataattaatgaacaaaattattcaccagagtactaccggcaata
gcccaaaactcaaaggacttggcggtgctttatacccct
>AF091705 count=2; merged_taxid={97363: 2}; species_name=Pseudoryx nghetinhensis; family=9895; family_name=Bovidae; scientific_name=Pseudoryx nghetinhensis; reverse_match=TAGAACAGGCTCCTCTAG; taxid=97363; rank=species; forward_error=0; forward_tm=51.53; genus_name=Pseudoryx; forward_match=GATTAGATACCCCACTATGC; reverse_tm=51.12; genus=97362; reverse_error=0; species=97363; strand=D; Pseudoryx nghet…
ttagccctaaacacaaataattatataaacaaaaatattcgccagagtactaccagcaat
agctcaaaactcaaaggacttggcggtgctttatatcctt
>AF091706 count=3; merged_taxid={9891: 3}; species_name=Antilocapra americana; family=9889; family_name=Antilocapridae; scientific_name=Antilocapra americana; reverse_match=TAGAACAGGCTCCTCTAG; taxid=9891; rank=species; forward_error=0; forward_tm=51.53; genus_name=Antilocapra; forward_match=GATTAGATACCCCACTATGC; reverse_tm=51.12; genus=9890; reverse_error=0; species=9891; strand=D; Antilocapra am…
ttagccataaacacaggtaattgtataaacaaaattattcgccagagtactactagcaac
tgcttaaaactcaaaggacttggcggtgctttacaccctt
>AF091708 count=14; merged_taxid={9872: 2, 9874: 9, 1684765: 3}; species_name=###; family=9850; family_name=Cervidae; scientific_name=Odocoileus; reverse_match=TAGAACAGGCTCCTCTAG; taxid=9871; rank=genus; forward_error=0; forward_tm=51.53; genus_name=Odocoileus; forward_match=GATTAGATACCCCACTATGC; reverse_tm=51.12; genus=9871; reverse_error=0; species=-1; strand=D; Odocoileus hemionus 12S ribosoma…
ttagccctaaacataaatagttatataaacaaaactattcgccagagtactaccggcaat
agcttaaaactcaaaggacttggcggtgctttataccctt
>AF091709 count=3; merged_taxid={37189: 3}; species_name=Hippotragus niger; family=9895; family_name=Bovidae; scientific_name=Hippotragus niger; reverse_match=CAGAACAGGCTCCTCTAG; taxid=37189; rank=species; forward_error=0; forward_tm=51.53; genus_name=Hippotragus; forward_match=GATTAGATACCCCACTATGC; reverse_tm=48.3; genus=37184; reverse_error=1; species=37189; strand=D; Hippotragus niger 12S ribo…
ttagccctaaacataaataattataaaaacaaaattattcgccagagtactaccggcaac
ggcccaaaactcaaaggacttggcggtgctttataccctt
>AF091710 count=2; merged_taxid={9945: 2}; species_name=Tragelaphus oryx; family=9895; family_name=Bovidae; scientific_name=Tragelaphus oryx; reverse_match=TAGAACAGGCTCCTCTAG; taxid=9945; rank=species; forward_error=0; forward_tm=51.53; genus_name=Tragelaphus; forward_match=GATTAGATACCCCACTATGC; reverse_tm=51.12; genus=9944; reverse_error=0; species=9945; strand=D; Tragelaphus oryx 12S ribosomal …
ttagccctaaacacaaataattgtataaacaaaattattcgccagagtactactagcaat
agcttaaaactcaaaggacttggcggtgcttcatacccct
>AF102812 count=1; merged_taxid={37702: 1}; species_name=Pseudochirops cupreus; family=37889; family_name=Pseudocheiridae; scientific_name=Pseudochirops cupreus; reverse_match=TAGGACAGGCTCCTCTAG; taxid=37702; genus_name=Pseudochirops; forward_error=0; forward_tm=51.53; rank=species; seq_length_ori=2589; forward_match=GATTAGATACCCCACTATGC; reverse_tm=45.62; genus=37890; reverse_error=1; species=37…
ttagccctaaacccaaataattcaacaacaaaattattcgccagggaactactagctact
gcttaaaacccaaaggacttggcggtgctctacacccac
>AF108218 count=1; merged_taxid={65615: 1}; species_name=Phalanger gymnotis; family=9335; family_name=Phalangeridae; scientific_name=Phalanger gymnotis; reverse_match=TAGAACAGGCTCCTCTAG; taxid=65615; genus_name=Phalanger; forward_error=0; forward_tm=51.53; rank=species; seq_length_ori=1165; forward_match=GATTAGATACCCCACTATGC; reverse_tm=51.12; genus=38622; reverse_error=0; species=65615; strand=D…
tcagccataaaccaagataattcaaacaacaaaattatccgccagagaactactagccaa
cgcttaaaactcaaaggacttggcggtgtcctaaacccac
>AF108219 count=1; merged_taxid={88212: 1}; species_name=Phalanger lullulae; family=9335; family_name=Phalangeridae; scientific_name=Phalanger lullulae; reverse_match=TAGAACAGGCTCCTCTAG; taxid=88212; genus_name=Phalanger; forward_error=0; forward_tm=51.53; rank=species; seq_length_ori=1164; forward_match=GATTAGATACCCCACTATGC; reverse_tm=51.12; genus=38622; reverse_error=0; species=88212; strand=D…
tcagccttaaaccaagataattaaaataacaaaactatccgccagagaactactagccaa
cgcttaaaactcaaaggacttggcggtgtcctaaacccac
>AF108220 count=2; merged_taxid={88213: 2}; species_name=Phalanger maculatus; family=9335; family_name=Phalangeridae; scientific_name=Phalanger maculatus; reverse_match=TAGAACAGGCTCCTCTAG; taxid=88213; rank=species; forward_error=0; forward_tm=51.53; genus_name=Phalanger; seq_length_ori=1163; forward_match=GATTAGATACCCCACTATGC; reverse_tm=51.12; genus=38622; reverse_error=0; species=88213; strand…
ttagccctaaaccgagataattaatttaacgaaattattcgccagagaactactagccaa
cgcttaaaactcaaaggacttggcggtgtcctaaacccac
>AF108221 count=1; merged_taxid={114229: 1}; species_name=Spilocuscus rufoniger; family=9335; family_name=Phalangeridae; scientific_name=Spilocuscus rufoniger; reverse_match=TAGAACAGGCTCCTCTAG; taxid=114229; genus_name=Spilocuscus; forward_error=0; forward_tm=51.53; rank=species; seq_length_ori=1163; forward_match=GATTAGATACCCCACTATGC; reverse_tm=51.12; genus=114228; reverse_error=0; species=1142…
ttagccctaaacctagataattgattcaacgaaactatccgccagaggactactagccaa
cgcttgaaactcaaaggacttggcggtgtcctaaacccac
>AF108223 count=2; merged_taxid={38600: 2}; species_name=Burramys parvus; family=30658; family_name=Burramyidae; scientific_name=Burramys parvus; reverse_match=TAGAACAGGCTCCTCTAG; taxid=38600; rank=species; forward_error=0; forward_tm=51.53; genus_name=Burramys; forward_match=GATTAGATACCCCACTATGC; reverse_tm=51.12; genus=38599; reverse_error=0; species=38600; strand=D; Burramys parvus tRNA-Phe ge…
ttagccctaaacctagatagttattataacaaaactattcgccagagaactactagccag
cgcttaaaactcaaaggacttggcggtgccctaaacccac
>AF128230 count=1; merged_taxid={42725: 1}; species_name=Metachirus nudicaudatus; family=9265; family_name=Didelphidae; scientific_name=Metachirus nudicaudatus; reverse_match=TAGAACAGGCTCCTCTAG; taxid=42725; genus_name=Metachirus; forward_error=0; forward_tm=51.53; rank=species; seq_length_ori=817; forward_match=GATTAGATACCCCACTATGC; reverse_tm=51.12; genus=42724; reverse_error=0; species=42725; …
tcagtcatactaaaatgtttcaaaaacaaaattattcgccagagaactactagccatcgc
ttaaaactcaaaggacttggcggtgccctaaacccac
>AF128231 count=1; merged_taxid={91496: 1}; species_name=Marmosa robinsoni; family=9265; family_name=Didelphidae; scientific_name=Marmosa robinsoni; reverse_match=TAGAACAGGCTCCTCTAG; taxid=91496; genus_name=Marmosa; forward_error=0; forward_tm=51.53; rank=species; seq_length_ori=817; forward_match=GATTAGATACCCCACTATGC; reverse_tm=51.12; genus=9269; reverse_error=0; species=91496; strand=D; Marmos…
ttagtcttaaactataataatttaccaacaaaattattcgccagagaactactagctatt
gcttaaaactcaaaggacttggcggtgccctaaacccat
>AF128232 count=1; merged_taxid={42719: 1}; species_name=Micoureus demerarae; family=9265; family_name=Didelphidae; scientific_name=Micoureus demerarae; reverse_match=TAGAACAGGCTCCTCTAG; taxid=42719; genus_name=Micoureus; forward_error=0; forward_tm=51.53; rank=species; seq_length_ori=817; forward_match=GATTAGATACCCCACTATGC; reverse_tm=51.12; genus=42718; reverse_error=0; species=42719; strand=D;…
ttagtcataaactaaaaggacttaataacaaagtcattcgccagagaactactagcaacc
gctttaaactcaaaggacttggcggtgccctaaacccac
>AF128233 count=1; merged_taxid={13616: 1}; species_name=Monodelphis domestica; family=9265; family_name=Didelphidae; scientific_name=Monodelphis domestica; reverse_match=TAGAACAGGCTCCTCTAG; taxid=13616; genus_name=Monodelphis; forward_error=1; forward_tm=nan; rank=species; seq_length_ori=817; forward_match=GATTNGATACCCCACTATGC; reverse_tm=51.12; genus=13615; reverse_error=0; species=13616; stran…
ttagtcataaacctaagtagttaaataacaatactgctcgccagagaactactagctact
gcttaaaactcaaaggacttggcggtgccctaaacccac
>AF128234 count=1; merged_taxid={91497: 1}; species_name=Marmosops dorothea; family=9265; family_name=Didelphidae; scientific_name=Marmosops dorothea; reverse_match=TAGAACAGGCTCCTCTAG; taxid=91497; genus_name=Marmosops; forward_error=0; forward_tm=51.53; rank=species; seq_length_ori=817; forward_match=GATTAGATACCCCACTATGC; reverse_tm=51.12; genus=42721; reverse_error=0; species=91497; strand=D; M…
tcagtcataaacttaaatagtctgacaacaaaactattcgccagagaactactagcaatc
gcttaaaactcaaaggacttggcggtgccctaaacccac
>AF128235 count=1; merged_taxid={91502: 1}; species_name=Thylamys venustus; family=9265; family_name=Didelphidae; scientific_name=Thylamys venustus; reverse_match=TAGAACAGGCTCCTCTAG; taxid=91502; genus_name=Thylamys; forward_error=0; forward_tm=51.53; rank=species; seq_length_ori=817; forward_match=GATTAGATACCCCACTATGC; reverse_tm=51.12; genus=91501; reverse_error=0; species=91502; strand=D; Thyl…
ctagccgtaaaccaatatagttatcaaacaaaactattcgccagagaactactagctatc
gcttaaaactcaaaggacttggcggtgccctaaacccac
>AF131244 count=1; merged_taxid={65628: 1}; species_name=Peroryctes raffrayana; family=38627; family_name=Peroryctidae; scientific_name=Peroryctes raffrayana; reverse_match=TAGAACAGGCTCCTCTAG; taxid=65628; genus_name=Peroryctes; forward_error=0; forward_tm=51.53; rank=species; seq_length_ori=950; forward_match=GATTAGATACCCCACTATGC; reverse_tm=51.12; genus=65627; reverse_error=0; species=65628; st…
ttagccttaaacttaagttattattaaacaaaataactcgccagagaactactagcaaat
gcttaaaactcaaaggacttggcggtgccctaaacccat
>AF131245 count=4; merged_taxid={9344: 3, 37737: 1}; species_name=###; family=9342; family_name=Peramelidae; scientific_name=Perameles; reverse_match=TAGAACAGGCTCCTCTAG; taxid=9343; rank=genus; forward_error=0; forward_tm=51.53; genus_name=Perameles; forward_match=GATTAGATACCCCACTATGC; reverse_tm=51.12; genus=9343; reverse_error=0; species=-1; strand=D; Perameles nasuta 12S ribosomal RNA gene, co…
ttagccttaaacttaagttattatttaacaaaataactcgccagagaactactagcaaat
gcttaaaactcaaaggacttggcggtgccctaaacccat
>AF131246 count=1; merged_taxid={92651: 1}; species_name=Macrotis lagotis; family=9342; family_name=Peramelidae; scientific_name=Macrotis lagotis; reverse_match=TAGAACAGGCTCCTCTAG; taxid=92651; genus_name=Macrotis; forward_error=0; forward_tm=51.53; rank=species; seq_length_ori=960; forward_match=GATTAGATACCCCACTATGC; reverse_tm=51.12; genus=92650; reverse_error=0; species=92651; strand=D; Macrot…
ttagccataaacctaagttaattcaacaaacaaaataactcgccagagaactactagcaa
atgcttgaaactcaaaggacttggcggtgccctaaacccat
>AF131247 count=1; merged_taxid={92649: 1}; species_name=Chaeropus ecaudatus; family=9342; family_name=Peramelidae; scientific_name=Chaeropus ecaudatus; reverse_match=TAGAACAGGCTCCTCTAG; taxid=92649; genus_name=Chaeropus; forward_error=1; forward_tm=44.75; rank=species; seq_length_ori=956; forward_match=GATTAGATACCCTACTATGC; reverse_tm=51.12; genus=92648; reverse_error=0; species=92649; strand=D;…
ttagctttaaacctaggctatttaataacaaaatagttcgccagagaactactagcaaat
gcttgaaactcaaaggacttggcggtgccctaaacccat
>AF152999 count=2; merged_taxid={482537: 2}; species_name=Galeopterus variegatus; family=30657; family_name=Cynocephalidae; scientific_name=Galeopterus variegatus; reverse_match=TAGAACAGACTCCTCTAG; taxid=482537; rank=species; forward_error=0; forward_tm=51.53; genus_name=Galeopterus; forward_match=GATTAGATACCCCACTATGC; reverse_tm=38.62; genus=482536; reverse_error=1; species=482537; strand=D; Cyn…
tcaaccgcaaacctaaacagttaaccaaataaaactgctcgccagagtactaccagcaac
ggcccaaaactcaaaggacttggcggtgcttcacaccccc
>AF153001 count=1; merged_taxid={9477: 1}; species_name=Cephalopachus bancanus; family=9475; family_name=Tarsiidae; scientific_name=Cephalopachus bancanus; reverse_match=TAGAACAGGCTCCTCTAG; taxid=9477; genus_name=Cephalopachus; forward_error=0; forward_tm=51.53; rank=species; seq_length_ori=950; forward_match=GATTAGATACCCCACTATGC; reverse_tm=51.12; genus=1971489; reverse_error=0; species=9477; st…
ttagccataaatataaataaatacaaacaaatttattcgccagagcactacaagcaatat
gcttaaactcaaaggacttggcggtgcttcacatccct
>AF153002 count=2; merged_taxid={94439: 2}; species_name=Tenrec ecaudatus; family=9369; family_name=Tenrecidae; scientific_name=Tenrec ecaudatus; reverse_match=TACAACAGGCTCCTCTAG; taxid=94439; rank=species; forward_error=0; forward_tm=51.53; genus_name=Tenrec; forward_match=GATTAGATACCCCACTATGC; reverse_tm=39.6; genus=94438; reverse_error=1; species=94439; strand=D; Tenrec ecaudatus 12S ribosomal…
ttagtcataaacttagacaattaataacaaaattgtccgccagagaactactagctaaag
ctaaaaacttaaaggacttggcggtgcttcatatccac
>AF153003 count=1; merged_taxid={9395: 1}; species_name=Tupaia glis; family=9393; family_name=Tupaiidae; scientific_name=Tupaia glis; reverse_match=CAGGACAGGCTCCTCTAG; taxid=9395; genus_name=Tupaia; forward_error=0; forward_tm=51.53; rank=species; seq_length_ori=938; forward_match=GATTAGATACCCCACTATGC; reverse_tm=41.93; genus=9394; reverse_error=2; species=9395; strand=D; Tupaia glis 12S ribosoma…
ttaattgtaaacccaggtaatttaataacaaaattactcgccagagaactacgtgctaca
gcccaaaactcaaaggacttggcggtgctttatatccat
>AF153004 count=2; merged_taxid={94437: 2}; species_name=Parascalops breweri; family=9373; family_name=Talpidae; scientific_name=Parascalops breweri; reverse_match=CAGAACAGGCTCCTCTAG; taxid=94437; rank=species; forward_error=0; forward_tm=51.53; genus_name=Parascalops; forward_match=GATTAGATACCCCACTATGC; reverse_tm=48.3; genus=94436; reverse_error=1; species=94437; strand=D; Parascalops breweri 1…
ttagccctaaacctagacaatcaaatcaacaagattgttcgccagagaactactagcaac
agcttaaaactcaaaggacttggcggtgctttatatccct
>AF153005 count=1; merged_taxid={94435: 1}; species_name=Oryzorictes talpoides; family=9369; family_name=Tenrecidae; scientific_name=Oryzorictes talpoides; reverse_match=TATAACAGGCTCCTCTAG; taxid=94435; genus_name=Oryzorictes; forward_error=0; forward_tm=51.53; rank=species; seq_length_ori=963; forward_match=GATTAGATACCCCACTATGC; reverse_tm=41.24; genus=94434; reverse_error=1; species=94435; stra…
ttagccctaaacctagattaaaccaaaacaatattatccgccagagaactacaagccaaa
gcttaaaacttaaaggacttggcggtgcttcacatccac
>AF153006 count=8; merged_taxid={1906352: 1, 1906353: 5, 79805: 2}; species_name=Solenodon paradoxus; family=79803; family_name=Solenodontidae; scientific_name=Solenodon paradoxus; reverse_match=TAGAACAGGCTCCTCTAG; taxid=79805; rank=species; forward_error=0; forward_tm=51.53; genus_name=Solenodon; forward_match=GATTAGATACCCCACTATGC; reverse_tm=51.12; genus=79804; reverse_error=0; species=79805; s…
ttagccctaaacataaacaattaataaacaaaattgttcgccagagtactactagccaca
gcttaaaactcaaaggacttggcggtgctttacatccat
>AF154247 count=2; merged_taxid={129222: 2}; species_name=Cephalophus adersi; family=9895; family_name=Bovidae; scientific_name=Cephalophus adersi; reverse_match=TAGAACAGGCTCCTCTAG; taxid=129222; rank=species; forward_error=0; forward_tm=51.53; genus_name=Cephalophus; forward_match=GATTAGATACCCCACTATGC; reverse_tm=51.12; genus=9954; reverse_error=0; species=129222; strand=D; Cephalophus adersi 12…
ttagccctaaacacaaatagttataaaaacaaaattattcgccagagtactaccggcaac
agcctaaaactcaaaggacttggcggtgctttataccctt
>AF154249 count=9; merged_taxid={129232: 1, 129225: 2, 129228: 2, 129223: 4}; species_name=###; family=9895; family_name=Bovidae; scientific_name=Cephalophus; reverse_match=TAGAACAGGCTCCTCTAG; taxid=9954; rank=genus; forward_error=0; forward_tm=51.53; genus_name=Cephalophus; forward_match=GATTAGATACCCCACTATGC; reverse_tm=51.12; genus=9954; reverse_error=0; species=-1; strand=D; Cephalophus callip…
ttagccctaaacacaaataattataaaaacaaaattattcgccagagtactaccggcaac
agcctaaaactcaaaggacttggcggtgctttacaccctt
>AF154251 count=4; merged_taxid={129224: 1, 69299: 2, 129229: 1}; species_name=###; family=9895; family_name=Bovidae; scientific_name=Cephalophus; reverse_match=TAGAACAGGCTCCTCTAG; taxid=9954; rank=genus; forward_error=0; forward_tm=51.53; genus_name=Cephalophus; forward_match=GATTAGATACCCCACTATGC; reverse_tm=51.12; genus=9954; reverse_error=0; species=-1; strand=D; Cephalophus harveyi 12S riboso…
ttagccctaaacacaaatgattataaaaacaaaattattcgccagagtactaccggcaac
agcctaaaactcaaaggacttggcggtgctttacaccctt
>AF154253 count=2; merged_taxid={70738: 2}; species_name=Cephalophus leucogaster; family=9895; family_name=Bovidae; scientific_name=Cephalophus leucogaster; reverse_match=TAGAACAGGCTCCTCTAG; taxid=70738; rank=species; forward_error=0; forward_tm=51.53; genus_name=Cephalophus; forward_match=GATTAGATACCCCACTATGC; reverse_tm=51.12; genus=9954; reverse_error=0; species=70738; strand=D; Cephalophus le…
ttagccctaaacacaaatgattgtaaaaacaaaatcattcgccagagtactaccggcaac
agcctaaaactcaaaggacttggcggtgctttacaccctt
>AF154255 count=4; merged_taxid={907742: 4}; species_name=Philantomba monticola; family=9895; family_name=Bovidae; scientific_name=Philantomba monticola; reverse_match=TAGAACAGGCTCCTCTAG; taxid=907742; rank=species; forward_error=0; forward_tm=51.53; genus_name=Philantomba; forward_match=GATTAGATACCCCACTATGC; reverse_tm=51.12; genus=907740; reverse_error=0; species=907742; strand=D; Cephalophus m…
tcagccctaaacacaaataattttaaaaacaaaattattcgccagagtactaccggcaac
agcctaaaactcaaaggacttggcggtgctttataccctt
>AF154258 count=3; merged_taxid={907741: 3}; species_name=Philantomba maxwellii; family=9895; family_name=Bovidae; scientific_name=Philantomba maxwellii; reverse_match=TAGAACAGGCTCCTCTAG; taxid=907741; rank=species; forward_error=0; forward_tm=51.53; genus_name=Philantomba; forward_match=GATTAGATACCCCACTATGC; reverse_tm=51.12; genus=907740; reverse_error=0; species=907741; strand=D; Cephalophus m…
tcagccctaaacacaaataatttcaaaaacaaaattattcgccagagtactaccggcaac
agcctaaaactcaaaggacttggcggtgctttataccctt
>AF154259 count=1; merged_taxid={129226: 1}; species_name=Cephalophus niger; family=9895; family_name=Bovidae; scientific_name=Cephalophus niger; reverse_match=CAGAACAGGCTCCTCTAG; taxid=129226; genus_name=Cephalophus; forward_error=0; forward_tm=51.53; rank=species; seq_length_ori=764; forward_match=GATTAGATACCCCACTATGC; reverse_tm=48.3; genus=9954; reverse_error=1; species=129226; strand=D; Ceph…
ttagccctaaacataaataattataaaaacaaaattattcgccagagtactaccggcaac
agcctaaaactcaaaggacttggcggtgctttacaccctt
>AF154260 count=3; merged_taxid={129227: 2, 129230: 1}; species_name=###; family=9895; family_name=Bovidae; scientific_name=Cephalophus; reverse_match=TAGAACAGGCTCCTCTAG; taxid=9954; rank=genus; forward_error=0; forward_tm=51.53; genus_name=Cephalophus; forward_match=GATTAGATACCCCACTATGC; reverse_tm=51.12; genus=9954; reverse_error=0; species=-1; strand=D; Cephalophus nigrifrons 12S ribosomal RNA…
ttagccctaaacacaaatgattataaaaacaaaatcattcgccagagtactaccggcaac
agcctaaaactcaaaggacttggcggtgctttataccctt
>AF154262 count=1; merged_taxid={50347: 1}; species_name=Cephalophus silvicultor; family=9895; family_name=Bovidae; scientific_name=Cephalophus silvicultor; reverse_match=TAGAACAGGCTCCTCTAG; taxid=50347; genus_name=Cephalophus; forward_error=0; forward_tm=51.53; rank=species; seq_length_ori=764; forward_match=GATTAGATACCCCACTATGC; reverse_tm=51.12; genus=9954; reverse_error=0; species=50347; stra…
ttagccctaaacacaaataattacataaacaaaattattcgccagagtactaccggcaac
agcctaaaactcaaaggacttggcggtgctttacaccctt
>AF154263 count=2; merged_taxid={129231: 2}; species_name=Cephalophus spadix; family=9895; family_name=Bovidae; scientific_name=Cephalophus spadix; reverse_match=TAGAACAGGCTCCTCTAG; taxid=129231; rank=species; forward_error=0; forward_tm=51.53; genus_name=Cephalophus; forward_match=GATTAGATACCCCACTATGC; reverse_tm=51.12; genus=9954; reverse_error=0; species=129231; strand=D; Cephalophus spadix 12…
ttagccctaaacacaaataattacaataacaaaattattcgccagagtactaccggcaac
agcctaaaactcaaaggacttggcggtgctttataccctt
>AF154265 count=1; merged_taxid={129230: 1}; species_name=Cephalophus rufilatus; family=9895; family_name=Bovidae; scientific_name=Cephalophus rufilatus; reverse_match=TAGAACAGGCTCCTCTAG; taxid=129230; genus_name=Cephalophus; forward_error=0; forward_tm=51.53; rank=species; seq_length_ori=764; forward_match=GATTAGATACCCCACTATGC; reverse_tm=51.12; genus=9954; reverse_error=0; species=129230; stran…
ttagccctaaacacaaatgattataaaaaccaaatcattcgccagagtactaccggcaac
agcctaaaactcaaaggacttggcggtgctttataccctt
>AF154269 count=2; merged_taxid={119562: 2}; species_name=Sylvicapra grimmia; family=9895; family_name=Bovidae; scientific_name=Sylvicapra grimmia; reverse_match=TAGAACAGGCTCCTCTAG; taxid=119562; rank=species; forward_error=0; forward_tm=51.53; genus_name=Sylvicapra; seq_length_ori=764; forward_match=GATTAGATACCCCACTATGC; reverse_tm=51.12; genus=119561; reverse_error=0; species=119562; strand=D; …
ttagccctaaacacaaataattacaaaaacaaaattattcgccagagtattaccggcaac
agcctaaaactcaaaggacttggcggtgctttacaccctt
>AF166346 count=1; merged_taxid={13616: 1}; species_name=Monodelphis domestica; family=9265; family_name=Didelphidae; scientific_name=Monodelphis domestica; reverse_match=TAGAACAGGCTCCTCTAG; taxid=13616; genus_name=Monodelphis; forward_error=0; forward_tm=51.53; rank=species; seq_length_ori=2611; forward_match=GATTAGATACCCCACTATGC; reverse_tm=51.12; genus=13615; reverse_error=0; species=13616; st…
ttagtcataaaccaaagtagttagataacaaaactactcgccaggaaactactagctact
gcttaaaactcaaaggacttggcggtgccctaaacccac
>AF176583 count=2; merged_taxid={104120: 1, 235651: 1}; species_name=###; family=9979; family_name=Leporidae; scientific_name=Nesolagus; reverse_match=TAGAACAGGCTCCTCTAG; taxid=104113; rank=genus; forward_error=0; forward_tm=51.53; genus_name=Nesolagus; forward_match=GATTAGATACCCCACTATGC; reverse_tm=51.12; genus=104113; reverse_error=0; species=-1; strand=D; Nesolagus sp. WCSLAO0035 voucher LC BK…
ttagccttaaaccttaataaattcataacaaaattattcgccagagaactacaagccaga
gcttaaaactcaaaggacttggcggtgctttatacccac
>AF179288 count=6; merged_taxid={9426: 1, 171122: 5}; species_name=###; family=9415; family_name=Phyllostomidae; scientific_name=Tonatia; reverse_match=TAGAACAGGCTCCTCTAG; taxid=9425; rank=genus; forward_error=1; forward_tm=40.99; genus_name=Tonatia; forward_match=GATTAGATACCCCACTATAC; reverse_tm=51.12; genus=9425; reverse_error=0; species=-1; strand=D; Tonatia bidens 12S ribosomal RNA gene, part…
ttagccataaacccaaagaattaacacaacaagattcttcgccagagtactactagccaa
agcttaaaactcaaaggacttggcggtgcttcacatcctt
>AF179289 count=1; merged_taxid={9463: 1}; species_name=Otolemur crassicaudatus; family=40297; family_name=Galagidae; scientific_name=Otolemur crassicaudatus; reverse_match=TAGAACAGGCTCCTCTAG; taxid=9463; genus_name=Otolemur; forward_error=0; forward_tm=51.53; rank=species; seq_length_ori=2618; forward_match=GATTAGATACCCCACTATGC; reverse_tm=51.12; genus=30610; reverse_error=0; species=9463; stran…
ttaaccgtaaacctaaatatctaatcaacaaagttattcgccagagcactacaagcaaca
gcttaaaactcaaaggacttggcggtgctttataccccn
>AF187885 count=3; merged_taxid={9317: 3}; species_name=Macropus giganteus; family=9307; family_name=Macropodidae; scientific_name=Macropus giganteus; reverse_match=TAGAACGGGCTCCTCTAG; taxid=9317; rank=species; forward_error=0; forward_tm=51.53; genus_name=Macropus; forward_match=GATTAGATACCCCACTATGC; reverse_tm=47.03; genus=9312; reverse_error=1; species=9317; strand=D; Macropus giganteus 12S ri…
ttagccttaaaccaaggtaattagataacaaaactactcgccagagaactactagccaat
gcttaaaactcaaaggacttggcggtgcctaaacccac
>AF187887 count=2; merged_taxid={9318: 2}; species_name=Notamacropus parryi; family=9307; family_name=Macropodidae; scientific_name=Notamacropus parryi; reverse_match=TAGAACAGGCTCCTCTAG; taxid=9318; rank=species; forward_error=0; forward_tm=51.53; genus_name=Notamacropus; forward_match=GATTAGATACCCCACTATGC; reverse_tm=51.12; genus=1960649; reverse_error=0; species=9318; strand=D; Macropus parryi …
ttagccttaaacctagataattaaataacaaaattattcgccagagaactactagccaat
gcttaaaactcaaaggacttggcggtgccctaaacccac
>AF191834 count=1; merged_taxid={56117: 1}; species_name=Tapirus bairdii; family=9799; family_name=Tapiridae; scientific_name=Tapirus bairdii; reverse_match=CGGAACAGGCTCCTCTAG; taxid=56117; genus_name=Tapirus; forward_error=0; forward_tm=51.53; rank=species; seq_length_ori=426; forward_match=GATTAGATACCCCACTATGC; reverse_tm=47.52; genus=9800; reverse_error=2; species=56117; strand=D; Tapirus bair…
ttagtcataaaccaagataattatccaacaaaattattcgccagagtactactagcaata
gcttaaaactcaaaggacttggcggtgctttataccccc
>AF201081 count=6; merged_taxid={1531488: 1, 1204301: 1, 59542: 4}; species_name=Pseudois nayaur; family=9895; family_name=Bovidae; scientific_name=Pseudois nayaur; reverse_match=TAGAACAGGCTCCTCTAG; taxid=59542; rank=species; forward_error=0; forward_tm=51.53; genus_name=Pseudois; forward_match=GATTAGATACCCCACTATGC; reverse_tm=51.12; genus=59541; reverse_error=0; species=59542; strand=D; Pseudois…
ctagccctaaacacaaataattacaaaaacaaaattattcgccagagtactaccggcaac
agcccgaaactcaaaggacttggcggtgctttataccctt
>AF201082 count=2; merged_taxid={112503: 2}; species_name=Pseudois schaeferi; family=9895; family_name=Bovidae; scientific_name=Pseudois schaeferi; reverse_match=TAGAACAGGCTCCTCTAG; taxid=112503; rank=species; forward_error=0; forward_tm=51.53; genus_name=Pseudois; forward_match=GATTAGATACCCCACTATGC; reverse_tm=51.12; genus=59541; reverse_error=0; species=112503; strand=D; Pseudois schaeferi 12S …
ctagccctaaacacaaataattacaaaaacaaaattattcgccagagtactaccggcaac
agcccaaaactcaaaggacttggcggtgctttacaccctt
>AF203773 count=1; merged_taxid={110940: 1}; species_name=Emballonura atrata; family=30562; family_name=Emballonuridae; scientific_name=Emballonura atrata; reverse_match=CAGAACAGGCTCCTCTAG; taxid=110940; genus_name=Emballonura; forward_error=0; forward_tm=51.53; rank=species; seq_length_ori=2599; forward_match=GATTAGATACCCCACTATGC; reverse_tm=48.3; genus=110939; reverse_error=1; species=110940; s…
ttagccgtaaacccaaaaaattatattaacaaaattattcgccagagtactactagccay
agcctaaaactcaaaggacttggcggtgctttatatctay
>AF203774 count=2; merged_taxid={9438: 2}; species_name=Tadarida brasiliensis; family=9436; family_name=Molossidae; scientific_name=Tadarida brasiliensis; reverse_match=TAGAACAGGCTCCTCTAG; taxid=9438; rank=species; forward_error=0; forward_tm=51.53; genus_name=Tadarida; forward_match=GATTAGATACCCCACTATGC; reverse_tm=51.12; genus=9437; reverse_error=0; species=9438; strand=D; Tadarida brasiliensis…
ttagccgtaaacccaaaaaatttaacaaacaaaattattcgccagagtactactagcaaa
agcttaaaactcaaaggacttggcggtgctttatatccat
>AF217811 count=9; merged_taxid={37347: 7, 9395: 2}; species_name=###; family=9393; family_name=Tupaiidae; scientific_name=Tupaia; reverse_match=CAGGACAGGCTCCTCTAG; taxid=9394; rank=genus; forward_error=0; forward_tm=51.53; genus_name=Tupaia; forward_match=GATTAGATACCCCACTATGC; reverse_tm=41.93; genus=9394; reverse_error=2; species=-1; strand=D; Tupaia belangeri mitochondrion, complete sequence
ttaattgtaaacccaggtaattaaataacaaaattactcgccagagaactacgtgccaca
gcccaaaactcaaaggacttggcggtgctttatatccat
>AF250007 count=13; merged_taxid={120736: 1, 120739: 3, 120740: 4, 120741: 1, 120742: 1, 120743: 1, 65612: 1, 1031270: 1}; species_name=###; family=9342; family_name=Peramelidae; scientific_name=Isoodon; reverse_match=TAGAACAGGCTCCTCTAG; taxid=37888; rank=genus; forward_error=0; forward_tm=51.53; genus_name=Isoodon; forward_match=GATTAGATACCCCACTATGC; reverse_tm=51.12; genus=37888; reverse_error=…
ttagccttaaacctaagttattatttaacaaaataactcgccagagaactactagcaaat
gcttaaaactcaaaggacttggcggtgccctaaacccat
>AF250008 count=2; merged_taxid={120737: 2}; species_name=Isoodon macrourus; family=9342; family_name=Peramelidae; scientific_name=Isoodon macrourus macrourus; reverse_match=TAGAACAGGCTCCTCTAG; taxid=120737; rank=subspecies; forward_error=0; forward_tm=51.53; genus_name=Isoodon; seq_length_ori=950; forward_match=GATTAGATACCCCACTATGC; reverse_tm=51.12; genus=37888; reverse_error=0; species=37698; …
ttagccttaaacctaagttattaattaacaaaatgactcgccagagaactactagcaaat
gcttaaaactcaaaggacttggcggtgccctaaacccat
>AF250010 count=3; merged_taxid={120738: 1, 37698: 2}; species_name=Isoodon macrourus; family=9342; family_name=Peramelidae; scientific_name=Isoodon macrourus; reverse_match=TAGAACAGGCTCCTCTAG; taxid=37698; genus_name=Isoodon; forward_error=0; forward_tm=51.53; rank=species; forward_match=GATTAGATACCCCACTATGC; reverse_tm=51.12; genus=37888; reverse_error=0; species=37698; strand=D; Isoodon macrou…
ttagccttaaacctaagttattatttaacaaaatgactcgccagagaactactagcaaat
gcttaaaactcaaaggacttggcggtgccctaaacccat
>AF250019 count=2; merged_taxid={120735: 2}; species_name=Perameles bougainville; family=9342; family_name=Peramelidae; scientific_name=Perameles bougainville; reverse_match=TAGAACAGGCTCCTCTAG; taxid=120735; rank=species; forward_error=0; forward_tm=51.53; genus_name=Perameles; forward_match=GATTAGATACCCCACTATGC; reverse_tm=51.12; genus=9343; reverse_error=0; species=120735; strand=D; Perameles b…
ttagccttaaacccaagttattatgtaacaaaataactcgccagagaactactagcaaat
gcttaaaactcaaaggacttggcggtgccctaaacccat
>AF250020 count=2; merged_taxid={37737: 1, 122387: 1}; species_name=###; family=9342; family_name=Peramelidae; scientific_name=Perameles; reverse_match=TAGAACAGGCTCCTCTAG; taxid=9343; genus_name=Perameles; forward_error=0; forward_tm=51.53; rank=genus; seq_length_ori=951; forward_match=GATTAGATACCCCACTATGC; reverse_tm=51.12; genus=9343; reverse_error=0; species=-1; strand=D; Perameles gunnii coun…
ttagccttaaacttaagttattacttaacaaaataactcgccagagaactactagcaaat
gcttaaaactcaaaggacttggcggtgccctaaacccat
>AF250021 count=1; merged_taxid={37737: 1}; species_name=Perameles gunnii; family=9342; family_name=Peramelidae; scientific_name=Perameles gunnii; reverse_match=TAGAACAGGCTCCTCTAG; taxid=37737; genus_name=Perameles; forward_error=0; forward_tm=51.53; rank=species; seq_length_ori=951; forward_match=GATTAGATACCCCACTATGC; reverse_tm=51.12; genus=9343; reverse_error=0; species=37737; strand=D; Perame…
ttagccttaaacttaagttattacttaacaaaataacttgccagagaactactagcaaat
gcttaaaactcaaaggacttggcggtgccctaaacccat
>AF263213 count=7; merged_taxid={59482: 7}; species_name=Saccopteryx bilineata; family=30562; family_name=Emballonuridae; scientific_name=Saccopteryx bilineata; reverse_match=CAGAACAGGCTCCTCTAG; taxid=59482; rank=species; forward_error=0; forward_tm=51.53; genus_name=Saccopteryx; forward_match=GATTAGATACCCCACTATGC; reverse_tm=48.3; genus=59481; reverse_error=1; species=59482; strand=D; Saccoptery…
ttagcctcaaacctaagaagttaaactaacaaaactgctcgccagagtactactagccac
agcttaaaactcaaaggacttggcggtgctttatatccat
>AF263214 count=3; merged_taxid={124747: 3}; species_name=Eumops auripendulus; family=9436; family_name=Molossidae; scientific_name=Eumops auripendulus; reverse_match=TAGAACAGGCTCCTCTAG; taxid=124747; rank=species; forward_error=0; forward_tm=51.53; genus_name=Eumops; forward_match=GATTAGATACCCCACTATGC; reverse_tm=51.12; genus=27618; reverse_error=0; species=124747; strand=D; Eumops auripendulus …
ttagccataaacctaaatttatccaacaaacaagataattcgccagagtactactagcaa
aagcttaaaactcaaaggacttggcggtgctttatatccat
>AF263215 count=12; merged_taxid={27622: 6, 124751: 6}; species_name=###; family=9436; family_name=Molossidae; scientific_name=Molossus; reverse_match=TAGAACAGGCTCCTCTAG; taxid=27621; rank=genus; forward_error=0; forward_tm=51.53; genus_name=Molossus; forward_match=GATTAGATACCCCACTATGC; reverse_tm=51.12; genus=27621; reverse_error=0; species=-1; strand=D; Molossus molossus 12S ribosomal RNA gene,…
ttagccgtaaacttaaaaaatttaataaacaaaattattcgccagagtactactagcaaa
agcttaaaactcaaaggacttggcggtgctttatatccat
>AF263217 count=2; merged_taxid={124753: 2}; species_name=Nyctinomops macrotis; family=9436; family_name=Molossidae; scientific_name=Nyctinomops macrotis; reverse_match=TAGAACAGGCTCCTCTAG; taxid=124753; rank=species; forward_error=0; forward_tm=51.53; genus_name=Nyctinomops; forward_match=GATTAGATACCCCACTATGC; reverse_tm=51.12; genus=27625; reverse_error=0; species=124753; strand=D; Nyctinomops m…
ttagccataaactttaaaaatccaacaaacaagattattcgccagagtactactagcaaa
agcctaaaactcaaaggacttggcggtgctttatatccct
>AF263218 count=1; merged_taxid={27629: 1}; species_name=Promops centralis; family=9436; family_name=Molossidae; scientific_name=Promops centralis; reverse_match=TAGAACAGGCTCCTCTAG; taxid=27629; genus_name=Promops; forward_error=0; forward_tm=51.53; rank=species; seq_length_ori=2622; forward_match=GATTAGATACCCCACTATGC; reverse_tm=51.12; genus=27628; reverse_error=0; species=27629; strand=D; Promo…
ttagccgtaaacataaaaaattctaataaacaaaattattcgccagagtactactagcaa
aagcttaaaactcaaaggacttggcggtgctttatatccat
>AF263220 count=3; merged_taxid={59460: 3}; species_name=Mormoops megalophylla; family=59445; family_name=Mormoopidae; scientific_name=Mormoops megalophylla; reverse_match=CAGAACAGGCTCCTCTAG; taxid=59460; rank=species; forward_error=0; forward_tm=51.53; genus_name=Mormoops; forward_match=GATTAGATACCCCACTATGC; reverse_tm=48.3; genus=59459; reverse_error=1; species=59460; strand=D; Mormoops megalop…
ttagccgtaaacataagaaattgtcacaacaagatttctcgccagagaactactagccaa
agcttaaaactcaaaggacttggcggtgcttcacatccat
>AF263221 count=15; merged_taxid={280976: 8, 1921178: 1, 59476: 2, 1769917: 4}; species_name=###; family=59445; family_name=Mormoopidae; scientific_name=Pteronotus; reverse_match=TAGAACAGGCTCCTCTAG; taxid=59475; rank=genus; forward_error=0; forward_tm=51.53; genus_name=Pteronotus; forward_match=GATTAGATACCCCACTATGC; reverse_tm=51.12; genus=59475; reverse_error=0; species=-1; strand=D; Pteronotus …
ttagccttaaacttaaaatattaaaataacaaaatttctcgccagagtactactagccac
agcctaaaactcaaaggacttggcggtgcttcacatcccc
>AF263222 count=21; merged_taxid={94961: 21}; species_name=Mystacina tuberculata; family=94959; family_name=Mystacinidae; scientific_name=Mystacina tuberculata; reverse_match=TAGAACAGGCTCCTCTAG; taxid=94961; rank=species; forward_error=0; forward_tm=51.53; genus_name=Mystacina; forward_match=GATTAGATACCCCACTATGC; reverse_tm=51.12; genus=94960; reverse_error=0; species=94961; strand=D; Mystacina t…
ttagccttaaacctaaaacattctcttttcaacaaaatcattcgccagagtactactagc
caaagcttaaaactcaaaggacttggcggtgctttatatcctt
>AF263223 count=1; merged_taxid={94962: 1}; species_name=Noctilio albiventris; family=94957; family_name=Noctilionidae; scientific_name=Noctilio albiventris; reverse_match=CAGAACAGGCTCCTCTAG; taxid=94962; genus_name=Noctilio; forward_error=1; forward_tm=45.42; rank=species; seq_length_ori=2603; forward_match=GATTAGATACACCACTATGC; reverse_tm=48.3; genus=94958; reverse_error=1; species=94962; stran…
ttagccataaacctaaaaaatttataacacaaacaaaattattcgccagagtactactag
ctaaagcctgaaactcaaaggacttggcggtgctttatatccct
>AF263224 count=8; merged_taxid={94963: 8}; species_name=Noctilio leporinus; family=94957; family_name=Noctilionidae; scientific_name=Noctilio leporinus; reverse_match=CAGAACAGGCTCCTCTAG; taxid=94963; rank=species; forward_error=0; forward_tm=51.53; genus_name=Noctilio; forward_match=GATTAGATACCCCACTATGC; reverse_tm=48.3; genus=94958; reverse_error=1; species=94963; strand=D; Noctilio leporinus 1…
ttagccataaacctaaaaaatttataaaacaaacaaaattattcgccagagtactactag
ctaaagcctgaaactcaaaggacttggcggtgctttatatccct
>AF263225 count=5; merged_taxid={9417: 2, 40230: 3}; species_name=###; family=9415; family_name=Phyllostomidae; scientific_name=Artibeus; reverse_match=TAGAACAGGCTCCTCTAG; taxid=9416; rank=genus; forward_error=0; forward_tm=51.53; genus_name=Artibeus; forward_match=GATTAGATACCCCACTATGC; reverse_tm=51.12; genus=9416; reverse_error=0; species=-1; strand=D; Artibeus jamaicensis isolate TK267998 12S …
ttagccctaaacctaaagagtcctcctaacaagactcttcgccagagtactactagccaa
agcttaaaactcaagggacttggcggtgcttcatatccct
>AF263226 count=4; merged_taxid={9417: 1, 40230: 3}; species_name=###; family=9415; family_name=Phyllostomidae; scientific_name=Artibeus; reverse_match=TAGAACAGGCTCCTCTAG; taxid=9416; rank=genus; forward_error=0; forward_tm=51.53; genus_name=Artibeus; forward_match=GATTAGATACCCCACTATGC; reverse_tm=51.12; genus=9416; reverse_error=0; species=-1; strand=D; Artibeus jamaicensis isolate TK267999 12S …
ttagccctaaacctaaagagtcctcctaacaagactcttcgccagagtactactagccaa
agcttaaaactcaagggacttggcggtgcttcatatcctt
>AF263227 count=1; merged_taxid={27644: 1}; species_name=Centurio senex; family=9415; family_name=Phyllostomidae; scientific_name=Centurio senex; reverse_match=TAGAACAGGCTCCTCTAG; taxid=27644; genus_name=Centurio; forward_error=0; forward_tm=51.53; rank=species; seq_length_ori=2602; forward_match=GATTAGATACCCCACTATGC; reverse_tm=51.12; genus=27643; reverse_error=0; species=27644; strand=D; Centur…
ttagccctaaactcaaagaatccctctaacaagactcttcgccagagtactactagccaa
agcttaaaactcaagggacttggcggtgcttcatatccct
>AF263228 count=1; merged_taxid={9430: 1}; species_name=Desmodus rotundus; family=9415; family_name=Phyllostomidae; scientific_name=Desmodus rotundus; reverse_match=TAGAACAGGCTCCTCTAG; taxid=9430; genus_name=Desmodus; forward_error=0; forward_tm=51.53; rank=species; seq_length_ori=2612; forward_match=GATTAGATACCCCACTATGC; reverse_tm=51.12; genus=9429; reverse_error=0; species=9430; strand=D; Desm…
ttagccctaaacctacagaattctacataacaaaattcttcgccagagtactacgagcca
ccgcttaaaactcaaaggacttggcggtgcttcacatccac
>AF263229 count=1; merged_taxid={124750: 1}; species_name=Macrotus waterhousii; family=9415; family_name=Phyllostomidae; scientific_name=Macrotus waterhousii; reverse_match=TAGAACAGGCTCCTCTAG; taxid=124750; genus_name=Macrotus; forward_error=0; forward_tm=51.53; rank=species; seq_length_ori=2607; forward_match=GATTAGATACCCCACTATGC; reverse_tm=51.12; genus=9418; reverse_error=0; species=124750; st…
ttagccctaaactaaaaaaatctaatacaacaagatttttcgccagagtactactagcca
cagcctaaaactcaaaggacttggcggtgctttatatcctt
>AF263230 count=2; merged_taxid={263451: 1, 574022: 1}; species_name=###; family=9415; family_name=Phyllostomidae; scientific_name=Lophostoma; reverse_match=TAGAACAGGCTCCTCTAG; taxid=263450; rank=genus; forward_error=0; forward_tm=51.53; genus_name=Lophostoma; forward_match=GATTAGATACCCCACTATGC; reverse_tm=51.12; genus=263450; reverse_error=0; species=-1; strand=D; Tonatia silvicola 12S ribosomal…
ccagccttaaacttaaaggattcatacaacaaaatccttcgccagagtactactagccaa
agcttaaaactcaaaggacttggcggtgcttcatatccct
>AF263231 count=1; merged_taxid={124756: 1}; species_name=Rhinopoma hardwickii; family=124754; family_name=Rhinopomatidae; scientific_name=Rhinopoma hardwickii; reverse_match=TAGGACAGGCTCCTCTAG; taxid=124756; genus_name=Rhinopoma; forward_error=0; forward_tm=51.53; rank=species; seq_length_ori=2600; forward_match=GATTAGATACCCCACTATGC; reverse_tm=45.62; genus=124755; reverse_error=1; species=12475…
ttagccctaaacctaaataatttacacaacaatattattcgccagagtactactagcaat
agcctaaaactcaaaggacttggcggtgctttatatccct
>AF263232 count=1; merged_taxid={124756: 1}; species_name=Rhinopoma hardwickii; family=124754; family_name=Rhinopomatidae; scientific_name=Rhinopoma hardwickii; reverse_match=TAGGACAGGCTCCTCTAG; taxid=124756; genus_name=Rhinopoma; forward_error=0; forward_tm=51.53; rank=species; seq_length_ori=2600; forward_match=GATTAGATACCCCACTATGC; reverse_tm=45.62; genus=124755; reverse_error=1; species=12475…
ttagccctaaacttaaataatttacacaacaatattattcgccagagtactactagcaat
agcctaaaactcaaaggacttggcggtgctttatatccct
>AF263233 count=2; merged_taxid={124759: 2}; species_name=Thyroptera tricolor; family=124757; family_name=Thyropteridae; scientific_name=Thyroptera tricolor; reverse_match=TAGAACAGGCTCCTCTAG; taxid=124759; rank=species; forward_error=0; forward_tm=51.53; genus_name=Thyroptera; forward_match=GATTAGATACCCCACTATGC; reverse_tm=51.12; genus=124758; reverse_error=0; species=124759; strand=D; Thyroptera…
ttagttttaaactaaagttgtttttataacaaaactactcgccagagaactactagccaa
agctaaaaactcaaaggacttggcggtgctttacatccct
>AF263234 count=1; merged_taxid={124746: 1}; species_name=Eptesicus furinalis; family=9431; family_name=Vespertilionidae; scientific_name=Eptesicus furinalis; reverse_match=TAGAACAGGCTCCTCTAG; taxid=124746; genus_name=Eptesicus; forward_error=0; forward_tm=51.53; rank=species; seq_length_ori=2581; forward_match=GATTAGATACCCCACTATGC; reverse_tm=51.12; genus=29077; reverse_error=0; species=124746; …
ttagccataaacataaaaaattataaacaaaattattcgccagagtactaccagcaaagg
ctagaaactcaaaggacttggcggtgcttaaatccat
>AF263235 count=1; merged_taxid={124749: 1}; species_name=Harpiocephalus harpia; family=9431; family_name=Vespertilionidae; scientific_name=Harpiocephalus harpia; reverse_match=TAGAACAGGCTCCTCTAG; taxid=124749; genus_name=Harpiocephalus; forward_error=0; forward_tm=51.53; rank=species; seq_length_ori=2600; forward_match=GATTAGATACCCCACTATGC; reverse_tm=51.12; genus=124748; reverse_error=0; specie…
ttagtcttaaatataaaaaatcatctaacaaacttattcgccagagaactacaagcaata
gcttaaaactcaaaggacctggcggtgccttaaatccct
>AF263236 count=1; merged_taxid={124752: 1}; species_name=Myotis riparius; family=9431; family_name=Vespertilionidae; scientific_name=Myotis riparius; reverse_match=TAGAACAGGCTCCTCTAG; taxid=124752; genus_name=Myotis; forward_error=0; forward_tm=51.53; rank=species; seq_length_ori=2595; forward_match=GATTAGATACCCCACTATGC; reverse_tm=51.12; genus=9434; reverse_error=0; species=124752; strand=D; My…
ctagccctaaacataaaaaattataaacaaaattattcgccagagtactactagcaatag
cttaaaactcaaaggacttggcggtgcttatatcctt
>AF263237 count=5; merged_taxid={159337: 1, 9435: 2, 153285: 1, 258961: 1}; species_name=###; family=9431; family_name=Vespertilionidae; scientific_name=Myotis; reverse_match=TAGAACAGGCTCCTCTAG; taxid=9434; rank=genus; forward_error=0; forward_tm=51.53; genus_name=Myotis; forward_match=GATTAGATACCCCACTATGC; reverse_tm=51.12; genus=9434; reverse_error=0; species=-1; strand=D; Myotis velifer 12S ri…
ttagccctaaacataaaaaattataaacaaagttattcgccagagtactactagcaatcg
cttaaaactcaaaggacttggcggtgccttatatcctt
>AF263238 count=1; merged_taxid={124745: 1}; species_name=Corynorhinus townsendii; family=9431; family_name=Vespertilionidae; scientific_name=Corynorhinus townsendii; reverse_match=CAGGACAGGCCCCTCTAG; taxid=124745; genus_name=Corynorhinus; forward_error=0; forward_tm=51.53; rank=species; seq_length_ori=2581; forward_match=GATTAGATACCCCACTATGC; reverse_tm=28.24; genus=233861; reverse_error=3; spec…
ttagccctaaacatgaaaaattaaaaacaaaattattcgccagagtactaccagcaagcg
ctagaaactcaaaggacttggcggtgccctatatccct
>AF271675 count=2; merged_taxid={34897: 2}; species_name=Planigale novaeguineae; family=9277; family_name=Dasyuridae; scientific_name=Planigale novaeguineae; reverse_match=TAGAACAGGCTCCTCTAG; taxid=34897; rank=species; forward_error=1; forward_tm=48.27; genus_name=Planigale; forward_match=GATTAGAGACCCCACTATGC; reverse_tm=51.12; genus=9296; reverse_error=0; species=34897; strand=D; Planigale novae…
ttagccgtaaactgaggtagtttaacaacgagactattcgccagagaactacgagccatc
gcttaaaactcaaaggacttggcggtgccctagaccccc
>AF271676 count=11; merged_taxid={9297: 6, 154955: 1, 34895: 4}; species_name=###; family=9277; family_name=Dasyuridae; scientific_name=Planigale; reverse_match=TAGAACAGGCTCCTCTAG; taxid=9296; rank=genus; genus_name=Planigale; reverse_tm=51.12; genus=9296; reverse_error=0; species=-1; strand=D; Planigale maculata specimen-voucher C15 12S ribosomal RNA gene, complete sequence; mitochondrial gene f…
ttagccataaactgaggtagtttaataacgagactattcgccagagaactacgagccatc
gcttaaaactcaaaggacttggcggtgccctagaccccc
>AF294731 count=24; merged_taxid={9888: 2, 1954392: 1, 1954393: 1, 1954395: 1, 1954396: 1, 1954397: 1, 1954399: 1, 1954401: 1, 1954403: 1, 1954404: 1, 1954405: 1, 1954406: 1, 1954407: 1, 1954409: 1, 1954411: 1, 1954413: 1, 1954414: 1, 1954416: 1, 1954419: 1, 1954420: 1, 1954422: 1, 1954423: 1, 1954424: 1}; species_name=###; family=9850; family_name=Cervidae; scientific_name=Muntiacus; reverse_mat…
ctagccctaaacacaaatagttttataaacaaaactattcgccagagtactaccggcaat
agcttaaaactcaaaggacttggcggtgctttataccctt
>AF297677 count=5; merged_taxid={164531: 3, 65613: 2}; species_name=###; family=38627; family_name=Peroryctidae; scientific_name=Microperoryctes; reverse_match=TAGAACAGGCTCCTCTAG; taxid=38628; rank=genus; forward_error=0; forward_tm=51.53; genus_name=Microperoryctes; forward_match=GATTAGATACCCCACTATGC; reverse_tm=51.12; genus=38628; reverse_error=0; species=-1; strand=D; Microperoryctes longicaud…
ttagccctaaacccaagctattaccaaacaaaatagctcgccagagaactactagcaaat
gcttaaaactcaaaggacttggcggtgccctaaacccat
>AF297681 count=7; merged_taxid={65628: 7}; species_name=Peroryctes raffrayana; family=38627; family_name=Peroryctidae; scientific_name=Peroryctes raffrayana; reverse_match=TAGAACAGGCTCCTCTAG; taxid=65628; rank=species; forward_error=0; forward_tm=51.53; genus_name=Peroryctes; forward_match=GATTAGATACCCCACTATGC; reverse_tm=51.12; genus=65627; reverse_error=0; species=65628; strand=D; Peroryctes r…
ttagccttaaacttaagttattaattaacaaaataactcgccagagaactactagcaaat
gcttaaaactcaaaggacttggcggtgccctaaacccat
>AF297683 count=1; merged_taxid={164529: 1}; species_name=Echymipera rufescens; family=38627; family_name=Peroryctidae; scientific_name=Echymipera rufescens rufescens; reverse_match=TAGAACAGGCTCCTCTAG; taxid=164529; genus_name=Echymipera; forward_error=0; forward_tm=51.53; rank=subspecies; seq_length_ori=953; forward_match=GATTAGATACCCCACTATGC; reverse_tm=51.12; genus=42732; reverse_error=0; spec…
ttagccctaaacctaaattattatttaacaaaataattcgccagagtactactagcaaat
gcttaaaactcaaaggacttggcggtgccctaaacccat
>AF297684 count=5; merged_taxid={164529: 1, 164525: 3, 42733: 1}; species_name=###; family=38627; family_name=Peroryctidae; scientific_name=Echymipera; reverse_match=TAGAACAGGCTCCTCTAG; taxid=42732; rank=genus; forward_error=0; forward_tm=51.53; genus_name=Echymipera; forward_match=GATTAGATACCCCACTATGC; reverse_tm=51.12; genus=42732; reverse_error=0; species=-1; strand=D; Echymipera rufescens ruf…
ttagccctaaacctaaattattattaaacaaaataattcgccagagtactactagcaaat
gcttaaaactcaaaggacttggcggtgccctaaacccat
>AF297685 count=3; merged_taxid={164528: 1, 164529: 1, 65611: 1}; species_name=Echymipera rufescens; family=38627; family_name=Peroryctidae; scientific_name=Echymipera rufescens; reverse_match=TAGAACAGGCTCCTCTAG; taxid=65611; rank=species; forward_error=0; forward_tm=51.53; genus_name=Echymipera; forward_match=GATTAGATACCCCACTATGC; reverse_tm=51.12; genus=42732; reverse_error=0; species=65611; st…
ttagccctaaacctaaattattacttaacaaaataattcgccagagaactactagcaaat
gcttaaaactcaaaggacttggcggtgccctaaacccat
>AF297688 count=3; merged_taxid={42733: 1, 164526: 1, 164527: 1}; species_name=Echymipera kalubu; family=38627; family_name=Peroryctidae; scientific_name=Echymipera kalubu; reverse_match=TAGAACAGGCTCCTCTAG; taxid=42733; rank=species; forward_error=0; forward_tm=51.53; genus_name=Echymipera; forward_match=GATTAGATACCCCACTATGC; reverse_tm=51.12; genus=42732; reverse_error=0; species=42733; strand=D…
ttagccctaaacctaaattattatttaacaaaatgattcgccagagtactactagcaaat
gcttaaaactcaaaggacttggcggtgccctaaacccat
>AF297689 count=1; merged_taxid={164527: 1}; species_name=Echymipera kalubu; family=38627; family_name=Peroryctidae; scientific_name=Echymipera kalubu oriomo; reverse_match=TAGAACAGGCTCCTCTAG; taxid=164527; genus_name=Echymipera; forward_error=0; forward_tm=51.53; rank=subspecies; seq_length_ori=955; forward_match=GATTAGATACCCCACTATGC; reverse_tm=51.12; genus=42732; reverse_error=0; species=42733…
ttagccctaaacctaaattattatttaacaaaatgactcgccagagaactactagcaaat
gcttaaaactcaaaggacttggcggtgccctaaacccat
>AF297690 count=1; merged_taxid={164526: 1}; species_name=Echymipera kalubu; family=38627; family_name=Peroryctidae; scientific_name=Echymipera kalubu kalubu; reverse_match=TAGAACAGGCTCCTCTAG; taxid=164526; genus_name=Echymipera; forward_error=0; forward_tm=51.53; rank=subspecies; seq_length_ori=956; forward_match=GATTAGATACCCCACTATGC; reverse_tm=51.12; genus=42732; reverse_error=0; species=42733…
ttagccctaaacctaaattattaattaacaaaataactcgccagagaactactagcaaat
gcttaaaactcaaaggacttggcggtgccctaaacccat
>AF297694 count=1; merged_taxid={65610: 1}; species_name=Echymipera clara; family=38627; family_name=Peroryctidae; scientific_name=Echymipera clara; reverse_match=TAGAACAGGCTCCTCTAG; taxid=65610; genus_name=Echymipera; forward_error=0; forward_tm=51.53; rank=species; seq_length_ori=953; forward_match=GATTAGATACCCCACTATGC; reverse_tm=51.12; genus=42732; reverse_error=0; species=65610; strand=D; Ec…
ttagccttaaacctaagttattacttaacaaaataactcgccagagaactactagcaaat
gcttaaaactcaaaggacttggcggtgccctaaacccat
>AF297695 count=2; merged_taxid={65610: 2}; species_name=Echymipera clara; family=38627; family_name=Peroryctidae; scientific_name=Echymipera clara; reverse_match=TAGAACAGGCTCCTCTAG; taxid=65610; rank=species; forward_error=0; forward_tm=51.53; genus_name=Echymipera; forward_match=GATTAGATACCCCACTATGC; reverse_tm=51.12; genus=42732; reverse_error=0; species=65610; strand=D; Echymipera clara clone…
ttagccctaaacctaagttattacttaacaaaataactcgccagagaactactagcaaat
gcttaaaactcaaaggacttggcggtgccctaaacccat
>AF303109 count=5; merged_taxid={9643: 5}; species_name=Ursus americanus; family=9632; family_name=Ursidae; scientific_name=Ursus americanus; reverse_match=TAGAACAGGCTCCTCTAG; taxid=9643; rank=species; forward_error=0; forward_tm=51.53; genus_name=Ursus; forward_match=GATTAGATACCCCACTATGC; reverse_tm=51.12; genus=9639; reverse_error=0; species=9643; strand=D; Ursus americanus mitochondrion, compl…
ttagccttaaacataagtaatttattaaacaaaattattcgccggagaactactagcaac
agcttaaaactcaaaggacttggcggtgctttaaaccccc
>AF303110 count=7; merged_taxid={9644: 7}; species_name=Ursus arctos; family=9632; family_name=Ursidae; scientific_name=Ursus arctos; reverse_match=TAGAACAGGCTCCTCTAG; taxid=9644; rank=species; forward_error=0; forward_tm=51.53; genus_name=Ursus; forward_match=GATTAGATACCCCACTATGC; reverse_tm=51.12; genus=9639; reverse_error=0; species=9644; strand=D; Ursus arctos mitochondrion, complete genome
ttagccttaaacataaataatttattaaacaaaattattcgccagagaactactagcaac
agcttaaaactcaaaggacttggcggtgctttaaccccc
>AF303111 count=67; merged_taxid={29073: 31, 9644: 36}; species_name=###; family=9632; family_name=Ursidae; scientific_name=Ursus; taxid=9639; rank=genus; forward_error=0; forward_tm=51.53; genus_name=Ursus; forward_match=GATTAGATACCCCACTATGC; genus=9639; species=-1; strand=D; Ursus maritimus mitochondrion, complete genome
ttagccttaaacataaataattcattaaacaaaattattcgccagagaactactagcaac
agcttaaaactcaaaggacttggcggtgctttaaaccctc
>AF321050 count=3; merged_taxid={170232: 1, 94117: 2}; species_name=###; family=9398; family_name=Pteropodidae; scientific_name=Pteropus; reverse_match=CAGAACAGGCTCCTCTAG; taxid=9401; rank=genus; forward_error=0; forward_tm=51.53; genus_name=Pteropus; forward_match=GATTAGATACCCCACTATGC; reverse_tm=48.3; genus=9401; reverse_error=1; species=-1; strand=D; Pteropus scapulatus mitochondrial DNA, comp…
ttagccctaaacctaaatagccaaaacaacaatgctattcgccagagtactactagcaac
agcttaaaactcaaaggacttggcggtgctttacatccct
>AF321051 count=1; merged_taxid={143942: 1}; species_name=Chalinolobus tuberculatus; family=9431; family_name=Vespertilionidae; scientific_name=Chalinolobus tuberculatus; reverse_match=CGGAACAGGCTCCTCTAG; taxid=143942; genus_name=Chalinolobus; forward_error=0; forward_tm=51.53; rank=species; seq_length_ori=16818; forward_match=GATTAGATACCCCACTATGC; reverse_tm=47.52; genus=50352; reverse_error=2; …
ttagccctaaacataaagaattataaacaaaattattcgccagagtactaccagcaagag
ctagaaactcaaaggacttggcggtgccctatatcctt
>AF326088 count=1; merged_taxid={9440: 1}; species_name=Antrozous pallidus; family=9431; family_name=Vespertilionidae; scientific_name=Antrozous pallidus; reverse_match=TAGAACAGGCTCCTCTAG; taxid=9440; genus_name=Antrozous; forward_error=0; forward_tm=51.53; rank=species; seq_length_ori=2586; forward_match=GATTAGATACCCCACTATGC; reverse_tm=51.12; genus=9439; reverse_error=0; species=9440; strand=D;…
ttagccctaaacataaaaaattataaacaaaattattcgccagagtactaccagcaaaag
ctagaaactcaaaggacttggcggtgcttatatcctt
>AF326089 count=2; merged_taxid={59449: 2}; species_name=Barbastella barbastellus; family=9431; family_name=Vespertilionidae; scientific_name=Barbastella barbastellus; reverse_match=TAGAACAGGCTCCTCTAG; taxid=59449; rank=species; forward_error=0; forward_tm=51.53; genus_name=Barbastella; forward_match=GATTAGATACCCCACTATGC; reverse_tm=51.12; genus=59448; reverse_error=0; species=59449; strand=D; Ba…
ctagccctaaacataaaaaattataaaaacaaaattattcgccagagtactaccagcaag
agctagaaactcaaaggacttggcggtgccttatatcccc
>AF326090 count=1; merged_taxid={712049: 1}; species_name=Corynorhinus mexicanus; family=9431; family_name=Vespertilionidae; scientific_name=Corynorhinus mexicanus; reverse_match=TAGGACAGGCCCCTCTAG; taxid=712049; genus_name=Corynorhinus; forward_error=0; forward_tm=51.53; rank=species; seq_length_ori=2587; forward_match=GATTAGATACCCCACTATGC; reverse_tm=33.87; genus=233861; reverse_error=2; specie…
ttagccctaaacatgaaaaattgaaaacaaaattattcgccagagtactaccagcaagcg
ctggaaactcaaaggacttggcggtgccctacatccct
>AF326091 count=2; merged_taxid={27674: 2}; species_name=Corynorhinus rafinesquii; family=9431; family_name=Vespertilionidae; scientific_name=Corynorhinus rafinesquii; reverse_match=TAGAACAGGCTCCTCTAG; taxid=27674; rank=species; forward_error=0; forward_tm=51.53; genus_name=Corynorhinus; forward_match=GATTAGATACCCCACTATGC; reverse_tm=51.12; genus=233861; reverse_error=0; species=27674; strand=D; …
ttagccctaaacataaagagttaaaaacaaaactattcgccagagtactaccagcaagcg
ctagaaactcaaaggacttggcggtgccctacaccccc
>AF326093 count=1; merged_taxid={153291: 1}; species_name=Euderma maculatum; family=9431; family_name=Vespertilionidae; scientific_name=Euderma maculatum; reverse_match=CAGAACAGGCTCCTCTAG; taxid=153291; genus_name=Euderma; forward_error=0; forward_tm=51.53; rank=species; seq_length_ori=2595; forward_match=GATTAGATACCCCACTATGC; reverse_tm=48.3; genus=153290; reverse_error=1; species=153291; strand…
ttagccctaaacacaaaaaatcgcaaacaaaattattcgccagagtactaccagcaacag
ctagaaactcaaaggacttggcggtgccttatatcctt
>AF326094 count=1; merged_taxid={27665: 1}; species_name=Idionycteris phyllotis; family=9431; family_name=Vespertilionidae; scientific_name=Idionycteris phyllotis; reverse_match=TAGAACAGGCTCCTCTAG; taxid=27665; genus_name=Idionycteris; forward_error=0; forward_tm=51.53; rank=species; seq_length_ori=2596; forward_match=GATTAGATACCCCACTATGC; reverse_tm=51.12; genus=27664; reverse_error=0; species=2…
ttagccgtaaacctaaaaattttctacaaacaaaactattcgccagagtactaccagcaa
cagctagaaactcaaaggacttgacggtgccttataccctt
>AF326095 count=1; merged_taxid={27667: 1}; species_name=Lasionycteris noctivagans; family=9431; family_name=Vespertilionidae; scientific_name=Lasionycteris noctivagans; reverse_match=TAGAACAGGCTCCTCTAG; taxid=27667; genus_name=Lasionycteris; forward_error=0; forward_tm=51.53; rank=species; seq_length_ori=2595; forward_match=GATTAGATACCCCACTATGC; reverse_tm=51.12; genus=27666; reverse_error=0; sp…
ttagccctaaacataaagaattatgaacaagattattcgccagagtactaccagctaatg
ctagaaactcaaaggacttggcggtaccttatatccct
>AF326096 count=2; merged_taxid={153284: 2}; species_name=Myotis bocagii; family=9431; family_name=Vespertilionidae; scientific_name=Myotis bocagii; taxid=153284; rank=species; forward_error=0; forward_tm=51.53; genus_name=Myotis; forward_match=GATTAGATACCCCACTATGC; genus=9434; species=153284; strand=D; Myotis bocagei 12S ribosomal RNA gene, complete sequence; tRNA-Val gene, complete sequence; an…
ttagccttaaacataaaaaattacaaacaaaattattcgccagagtactactagccacag
cttgaaactcaaaggacttggcggtgccttatatccct
>AF326097 count=1; merged_taxid={153285: 1}; species_name=Myotis levis; family=9431; family_name=Vespertilionidae; scientific_name=Myotis levis; reverse_match=TAGAACAGGCTCCTCTAG; taxid=153285; genus_name=Myotis; forward_error=0; forward_tm=51.53; rank=species; seq_length_ori=2598; forward_match=GATTAGATACCCCACTATGC; reverse_tm=51.12; genus=9434; reverse_error=0; species=153285; strand=D; Myotis l…
ttagccttaaacataaaaaattataaacaaaattattcgccagagtactactagcaatag
cttaaaactcaaaggacttggcggtgccttatatccct
>AF326098 count=3; merged_taxid={51298: 2, 98922: 1}; species_name=###; family=9431; family_name=Vespertilionidae; scientific_name=Myotis; reverse_match=TAGAACAGGCTCCTCTAG; taxid=9434; rank=genus; forward_error=0; forward_tm=51.53; genus_name=Myotis; forward_match=GATTAGATACCCCACTATGC; reverse_tm=51.12; genus=9434; reverse_error=0; species=-1; strand=D; Myotis myotis 12S ribosomal RNA gene, compl…
ttagccctaaacataaaaaattataaacaaaattattcgccagagtactactagcaatag
cttaaaactcaaaggacttggcggtgccttatatccat
>AF326099 count=38; merged_taxid={9435: 1, 159332: 1, 153286: 2, 109478: 15, 153287: 2, 385035: 1, 384941: 1, 159333: 1, 159322: 2, 1442610: 1, 164660: 1, 59463: 4, 257883: 2, 159325: 1, 258938: 1, 159327: 2}; species_name=###; family=9431; family_name=Vespertilionidae; scientific_name=Myotis; taxid=9434; rank=genus; forward_error=0; forward_tm=51.53; genus_name=Myotis; forward_match=GATTAGATACCC…
ttagccctaaacataaaaaattataaacaaaattattcgccagagtactactagcaatag
cttaaaactcaaaggacttggcggtgccttatatcctt
>AF326101 count=3; merged_taxid={153288: 3}; species_name=Nycticeinops schlieffeni; family=9431; family_name=Vespertilionidae; scientific_name=Nycticeinops schlieffeni; taxid=153288; rank=species; forward_error=0; forward_tm=51.53; genus_name=Nycticeinops; forward_match=GATTAGATACCCCACTATGC; genus=59468; species=153288; strand=D; Nycticeinops schlieffenii 12S ribosomal RNA gene, complete sequence…
ttagccctaaacataaaaaattacaaacaaaattattcgccagagtactaccagccaaag
ctagaaactcaaaggacttggcggtaccttatatcctt
>AF326102 count=1; merged_taxid={27670: 1}; species_name=Nycticeius humeralis; family=9431; family_name=Vespertilionidae; scientific_name=Nycticeius humeralis; reverse_match=TAGAACAGGCTCCTCTAG; taxid=27670; genus_name=Nycticeius; forward_error=0; forward_tm=51.53; rank=species; seq_length_ori=2590; forward_match=GATTAGATACCCCACTATGC; reverse_tm=51.12; genus=27669; reverse_error=0; species=27670; …
ttagccctaaacataaaaaattatttaacaagattattcgctagagtactaccagcaata
gctagaaactcaaaggacttggcggtgccttatatcctt
>AF326103 count=1; merged_taxid={153293: 1}; species_name=Otonycteris hemprichii; family=9431; family_name=Vespertilionidae; scientific_name=Otonycteris hemprichii; reverse_match=TGGAACAGGCTCCTCTAG; taxid=153293; genus_name=Otonycteris; forward_error=0; forward_tm=51.53; rank=species; seq_length_ori=2572; forward_match=GATTAGATACCCCACTATGC; reverse_tm=47.17; genus=153292; reverse_error=1; species…
ttagccctaaacacagagaattcaaaacaaatccattcgccagagcactaccagccaaag
ctagaaactcaaaggacttggcggtgtcttgtatccct
>AF326104 count=8; merged_taxid={59472: 1, 59473: 4, 526818: 1, 258947: 2}; species_name=###; family=9431; family_name=Vespertilionidae; scientific_name=Vespertilionidae; taxid=9431; rank=family; forward_error=0; forward_tm=51.53; genus_name=###; forward_match=GATTAGATACCCCACTATGC; genus=-1; species=-1; strand=D; Pipistrellus nathusii 12S ribosomal RNA gene, complete sequence; tRNA-Val gene, comp…
ttagccctaaacataaaaaattataaacaaaattattcgccagagtactaccagcaaaag
ctagaaactcaaaggacttggcggtgccttatatccct
>AF326105 count=1; merged_taxid={59474: 1}; species_name=Pipistrellus pipistrellus; family=9431; family_name=Vespertilionidae; scientific_name=Pipistrellus pipistrellus; reverse_match=TAGAACAGGCTCCTCTAG; taxid=59474; genus_name=Pipistrellus; forward_error=0; forward_tm=51.53; rank=species; seq_length_ori=2604; forward_match=GATTAGATACCCCACTATGC; reverse_tm=51.12; genus=27671; reverse_error=0; spe…
ttagccctaaacataaaaaattttaaacaagattattcgccagagtactaccagcaaaag
ctagaaactcaaaggacttggcggtgccttatatccat
>AF326106 count=1; merged_taxid={61862: 1}; species_name=Plecotus auritus; family=9431; family_name=Vespertilionidae; scientific_name=Plecotus auritus; reverse_match=CGGAACAGGCTCCTCTAG; taxid=61862; genus_name=Plecotus; forward_error=0; forward_tm=51.53; rank=species; seq_length_ori=2587; forward_match=GATTAGATACCCCACTATGC; reverse_tm=47.52; genus=27673; reverse_error=2; species=61862; strand=D; …
ttagccttaaacataaaaaattataaacaaaattattcgccagagtactactagcaagcg
ctagaaactcaaaggacttggcggtgccttatatcctt
>AF326107 count=3; merged_taxid={258946: 1, 109483: 1, 272799: 1}; species_name=###; family=9431; family_name=Vespertilionidae; scientific_name=Vespertilionidae; taxid=9431; genus_name=###; forward_error=0; forward_tm=51.53; rank=family; forward_match=GATTAGATACCCCACTATGC; genus=-1; species=-1; strand=D; Plecotus austriacus 12S ribosomal RNA gene, complete sequence; tRNA-Val gene, complete sequen…
ttagccttaaacataaaaaattataaacaaaattattcgccagagtactaccagcaaaag
ctagaaactcaaaggacttggcggtgccttatatcctt
>AF326108 count=2; merged_taxid={433359: 1, 153295: 1}; species_name=###; family=9431; family_name=Vespertilionidae; scientific_name=Rhogeessa; reverse_match=TAGAACAGGCTCCTCTAG; taxid=153294; rank=genus; forward_error=0; forward_tm=51.53; genus_name=Rhogeessa; forward_match=GATTAGATACCCCACTATGC; reverse_tm=51.12; genus=153294; reverse_error=0; species=-1; strand=D; Rhogeessa alleni 12S ribosomal …
ctagccctaaacataaaaaatttaaaacaaaattattcgccagagtactaccagcaaaag
ctagaaactcaaaggacttggcggtgccttatatccct
>AF326109 count=1; merged_taxid={153298: 1}; species_name=Rhogeessa parvula; family=9431; family_name=Vespertilionidae; scientific_name=Rhogeessa parvula; reverse_match=CAGAACAGGCTCCTCTAG; taxid=153298; genus_name=Rhogeessa; forward_error=0; forward_tm=51.53; rank=species; seq_length_ori=2588; forward_match=GATTAGATACCCCACTATGC; reverse_tm=48.3; genus=153294; reverse_error=1; species=153298; stra…
ttagccctaaacataaaaaatttaaaaacaaaattattcgccagagtactaccagcaaaa
gctagaaactcaaaggacttggcggtgccttatatcctt
>AF326110 count=1; merged_taxid={153299: 1}; species_name=Rhogeessa tumida; family=9431; family_name=Vespertilionidae; scientific_name=Rhogeessa tumida; reverse_match=TAGAACAGGCTCCTCTAG; taxid=153299; genus_name=Rhogeessa; forward_error=0; forward_tm=51.53; rank=species; seq_length_ori=2592; forward_match=GATTAGATACCCCACTATGC; reverse_tm=51.12; genus=153294; reverse_error=0; species=153299; stran…
ctagccctaaacataaaaaatttataaacaaaattattcgccagagtactaccagcaaaa
gctagaaactcaaaggacttggcggtgccttatatcctt
>AF326111 count=1; merged_taxid={153297: 1}; species_name=Scotophilus kuhlii; family=9431; family_name=Vespertilionidae; scientific_name=Scotophilus kuhlii; reverse_match=TAGAACAGGCTCCTCTAG; taxid=153297; genus_name=Scotophilus; forward_error=0; forward_tm=51.53; rank=species; seq_length_ori=2580; forward_match=GATTAGATACCCCACTATGC; reverse_tm=51.12; genus=153296; reverse_error=0; species=153297;…
ctagccttaaacataaattattataaacaaaatcactcgccagagaactactagcaacag
ctaaaaactcaaaggacttggcggtgccccacatcctt
>AF326112 count=1; merged_taxid={312069: 1}; species_name=Scotophilus viridis; family=9431; family_name=Vespertilionidae; scientific_name=Scotophilus viridis; reverse_match=TAGAACAGGCTCCTCTAG; taxid=312069; genus_name=Scotophilus; forward_error=0; forward_tm=51.53; rank=species; seq_length_ori=2591; forward_match=GATTAGATACCCCACTATGC; reverse_tm=51.12; genus=153296; reverse_error=0; species=31206…
ctagccctaaacataagttattaataacaaaatcacccgccagagaactactagcaacag
ctaaaaactcaaaggacttggcggtgccccacatcctt
>AF326253 count=57; merged_taxid={130825: 57}; species_name=Ochotona curzoniae; family=9976; family_name=Ochotonidae; scientific_name=Ochotona curzoniae; reverse_match=TAGAACAGGCTCCTCTAG; taxid=130825; rank=species; forward_error=0; forward_tm=51.53; genus_name=Ochotona; forward_match=GATTAGATACCCCACTATGC; reverse_tm=51.12; genus=9977; reverse_error=0; species=130825; strand=D; Ochotona curzoniae…
ctagccataaacctagatagttacataacaaaactattcgccagagaactactagcaaca
gcttaaaactcaaaggacttggcggtgctttatacccc
>AF334512 count=1; merged_taxid={48742: 1}; species_name=Berardius bairdii; family=9756; family_name=Ziphiidae; scientific_name=Berardius bairdii; reverse_match=TAGAACAGGCTCCTCTAG; taxid=48742; genus_name=Berardius; forward_error=0; forward_tm=51.53; rank=species; seq_length_ori=438; forward_match=GATTAGATACCCCACTATGC; reverse_tm=51.12; genus=48741; reverse_error=0; species=48742; strand=D; Berar…
ttagccgtaaacctaaatagwcacaaaacaagactattcgccagagtactactagcaaca
gcctaaaactcaagggacttggcggtgcttcatatcccc
>AF334517 count=1; merged_taxid={149089: 1}; species_name=Inia boliviensis; family=197540; family_name=Iniidae; scientific_name=Inia boliviensis; reverse_match=TAGAACAGGCTCCTCTAG; taxid=149089; genus_name=Inia; forward_error=0; forward_tm=46.0; rank=species; seq_length_ori=442; forward_match=GATTAGATACCCCACTATGC; reverse_tm=53.22; genus=9724; reverse_error=0; species=149089; strand=R; Inia geoffr…
ttagccgtaaacctaaatagtctcaacacaagaccattcgccagagtactaccggcaaca
gcccaaaactcaaaggacttggcggtgcttcgcatcctt
>AF339108 count=1; merged_taxid={9301: 1}; species_name=Sminthopsis crassicaudata; family=9277; family_name=Dasyuridae; scientific_name=Sminthopsis crassicaudata; reverse_match=TAGAACAGGCTCCTCTAG; taxid=9301; genus_name=Sminthopsis; forward_error=1; forward_tm=48.27; rank=species; seq_length_ori=956; forward_match=GATTAGAGACCCCACTATGC; reverse_tm=51.12; genus=9300; reverse_error=0; species=9301; …
ttagccataaactgaggtaatttaataacgaaattactcgccagagaactacgagccact
gcttaaaactcaaaggacttggcggtgccctagaccctc
>AF339109 count=4; merged_taxid={90771: 2, 154956: 2}; species_name=###; family=9277; family_name=Dasyuridae; scientific_name=Sminthopsis; reverse_match=TAGAACAGGCTCCTCTAG; taxid=9300; rank=genus; forward_error=1; forward_tm=48.27; genus_name=Sminthopsis; seq_length_ori=954; forward_match=GATTAGAGACCCCACTATGC; reverse_tm=51.12; genus=9300; reverse_error=0; species=-1; strand=D; Sminthopsis virgin…
ttagccataaactgaggtaattaattaacgaaattactcgccagagaactacgagcaact
gcttaaaactcaaaggacttggcggtgccctagaccctc
>AF339122 count=1; merged_taxid={9302: 1}; species_name=Sminthopsis macroura; family=9277; family_name=Dasyuridae; scientific_name=Sminthopsis macroura; reverse_match=TAGAACAGGCTCCTCTAG; taxid=9302; genus_name=Sminthopsis; forward_error=1; forward_tm=48.27; rank=species; seq_length_ori=957; forward_match=GATTAGAGACCCCACTATGC; reverse_tm=51.12; genus=9300; reverse_error=0; species=9302; strand=D; …
ttagccataaactgaggtaattaattaacgaaattactcgccagagaactacgagcaacc
gcttaaaactcgaaggacttggcggtgccctagaccctc
>AF344830 count=17; merged_taxid={32536: 4, 61384: 3, 1608482: 4, 9696: 1, 61454: 5}; species_name=###; family=9681; family_name=Felidae; scientific_name=Felidae; taxid=9681; rank=family; forward_error=0; forward_tm=51.53; genus_name=###; forward_match=GATTAGATACCCCACTATGC; genus=-1; species=-1; strand=D; Acinonyx jubatus mitochondrion, complete genome
ttagccctaaacctagatagttaactcaaacaaaactatccgccagagaactactagcaa
cagcttaaaactcaaaggacttggcggtgctttacatccct
>AF345921 count=2; merged_taxid={148082: 2}; species_name=Furipterus horrens; family=148080; family_name=Furipteridae; scientific_name=Furipterus horrens; reverse_match=TAGAACAGGCTCCTCTAG; taxid=148082; rank=species; forward_error=0; forward_tm=51.53; genus_name=Furipterus; forward_match=GATTAGATACCCCACTATGC; reverse_tm=51.12; genus=148081; reverse_error=0; species=148082; strand=D; Furipterus ho…
ttagccttaaacccaagaagttaaaactaacaaaactactcgccagagtactactagcca
aagcctgaaactcaaaggacttggcggtgctttacatccct
>AF345923 count=1; merged_taxid={155041: 1}; species_name=Thyroptera discifera; family=124757; family_name=Thyropteridae; scientific_name=Thyroptera discifera; reverse_match=TAGAACAGGCTCCTCTAG; taxid=155041; genus_name=Thyroptera; forward_error=0; forward_tm=51.53; rank=species; seq_length_ori=2604; forward_match=GATTAGATACCCCACTATGC; reverse_tm=51.12; genus=124758; reverse_error=0; species=15504…
ttagtcttaaaccaaaaaaattaccataacaaaattattcgccagagaactactagccaa
agctaaaaactcaaaggacttggcggtgctttatatcccc
>AF345924 count=3; merged_taxid={155040: 1, 59487: 2}; species_name=###; family=59446; family_name=Natalidae; scientific_name=Natalus; reverse_match=TAGAACAGGCTCCTCTAG; taxid=59486; rank=genus; forward_error=0; forward_tm=51.53; genus_name=Natalus; forward_match=GATTAGATACCCCACTATGC; reverse_tm=51.12; genus=59486; reverse_error=0; species=-1; strand=D; Natalus stramineus 12S ribosomal RNA gene, c…
ttagccttaaacctaaaaattatgtaaaacaaaattattcgccagagtactactagcaaa
agcttaaaactcaaaggacttggcggtgctttatatccat
>AF345925 count=1; merged_taxid={155039: 1}; species_name=Chilonatalus micropus; family=59446; family_name=Natalidae; scientific_name=Chilonatalus micropus; reverse_match=TAGAACAGGCTCCTCTAG; taxid=155039; genus_name=Chilonatalus; forward_error=0; forward_tm=51.53; rank=species; seq_length_ori=2617; forward_match=GATTAGATACCCCACTATGC; reverse_tm=51.12; genus=290567; reverse_error=0; species=155039…
ttagccttaaacttaaaaattttataaacaaaattattcgccagagtactactagcaaaa
gcttaaaactcaaaggacttggcggtgctttatatccat
>AF345926 count=1; merged_taxid={155038: 1}; species_name=Myzopoda aurita; family=155036; family_name=Myzopodidae; scientific_name=Myzopoda aurita; reverse_match=TAGAACAGGCTCCTCTAG; taxid=155038; genus_name=Myzopoda; forward_error=0; forward_tm=51.53; rank=species; seq_length_ori=2620; forward_match=GATTAGATACCCCACTATGC; reverse_tm=51.12; genus=155037; reverse_error=0; species=155038; strand=D; M…
ctagccctaaacccaaataattttactaacaaaactacttgccagagtactactagccaa
agcttaaaactcaaaggacttggcggtgcttcacatccac
>AF345927 count=1; merged_taxid={59455: 1}; species_name=Kerivoula papillosa; family=9431; family_name=Vespertilionidae; scientific_name=Kerivoula papillosa; reverse_match=TAGAACAGGCTCCTCTAG; taxid=59455; genus_name=Kerivoula; forward_error=0; forward_tm=51.53; rank=species; seq_length_ori=2600; forward_match=GATTAGATACCCCACTATGC; reverse_tm=51.12; genus=59454; reverse_error=0; species=59455; str…
ttagtcttaaacataaaaaattcctcaaacaaaattattcgccagagtactacccgcaat
tgctcaaaactcaaaggacctggcggtaccttacatccct
>AF345928 count=2; merged_taxid={155035: 2}; species_name=Kerivoula hardwickii; family=9431; family_name=Vespertilionidae; scientific_name=Kerivoula hardwickii; reverse_match=TAGAACAGGCTCCTCTAG; taxid=155035; rank=species; forward_error=0; forward_tm=51.53; genus_name=Kerivoula; forward_match=GATTAGATACCCCACTATGC; reverse_tm=51.12; genus=59454; reverse_error=0; species=155035; strand=D; Kerivoula…
ttagtcttaaacataaaaaattaccaaacaaaattattcgccagagtactacccgcaata
gcttaaaactcaaaggacctggcggtaccttatatcctt
>AF348079 count=2; merged_taxid={162630: 2}; species_name=Echinosorex gymnura; family=9363; family_name=Erinaceidae; scientific_name=Echinosorex gymnura; reverse_match=TAGAACAGGCTCCTCTAG; taxid=162630; rank=species; forward_error=2; forward_tm=40.74; genus_name=Echinosorex; forward_match=GATTAGATACCCCATTATGT; reverse_tm=51.12; genus=162629; reverse_error=0; species=162630; strand=D; Echinosorex g…
ctagccgtaaacactagtagtcataaataaggctattcaccagagaactacgagccacag
cttaaaactcaaaggacttggcggtgcttcataccccc
>AF348080 count=1; merged_taxid={134600: 1}; species_name=Ochotona collaris; family=9976; family_name=Ochotonidae; scientific_name=Ochotona collaris; reverse_match=TAGAACAGGCTCCTCTAG; taxid=134600; genus_name=Ochotona; forward_error=0; forward_tm=51.53; rank=species; seq_length_ori=16968; forward_match=GATTAGATACCCCACTATGC; reverse_tm=51.12; genus=9977; reverse_error=0; species=134600; strand=D; …
ctagccacaaacctaaatagttacactaacaaaactattcgccagagaactactagcaac
agcttaaaactcaaaggacttggcggtgctttatacccc
>AF348081 count=4; merged_taxid={150090: 4}; species_name=Episoriculus fumidus; family=9376; family_name=Soricidae; scientific_name=Episoriculus fumidus; reverse_match=TAGAACAGGCTCCTCTAG; taxid=150090; rank=species; forward_error=0; forward_tm=51.53; genus_name=Episoriculus; forward_match=GATTAGATACCCCACTATGC; reverse_tm=51.12; genus=269272; reverse_error=0; species=150090; strand=D; Soriculus fu…
ttagccctaaacctaagtaattaataaacaaaaatactcgccagagaactactagcaata
gcttaaaactcaaaggacttggcggtgctttatatccct
>AF348159 count=1; merged_taxid={9477: 1}; species_name=Cephalopachus bancanus; family=9475; family_name=Tarsiidae; scientific_name=Cephalopachus bancanus; reverse_match=TAGAACAGGCTCCTCTAG; taxid=9477; genus_name=Cephalopachus; forward_error=0; forward_tm=51.53; rank=species; seq_length_ori=16927; forward_match=GATTAGATACCCCACTATGC; reverse_tm=51.12; genus=1971489; reverse_error=0; species=9477; …
ttagccataaatataaataaatacaaacaaatttattcgccagagcactacaagcaatag
cttaaaactcaaaggacttggcggtgcttcacatccct
>AF363777 count=7; merged_taxid={34875: 6, 1218238: 1}; species_name=Saiga tatarica; family=9895; family_name=Bovidae; scientific_name=Saiga tatarica; reverse_match=TAGAACAGGCTCCTCTAG; taxid=34875; rank=species; forward_error=0; forward_tm=51.53; genus_name=Saiga; forward_match=GATTAGATACCCCACTATGC; reverse_tm=51.12; genus=34874; reverse_error=0; species=34875; strand=D; Saiga tatarica 12S riboso…
ttagccctaaacacaaataattgcataaacaaaattattcgccagagtactaccggcaac
agcctaaaactcaaaggacttggcggtgctttataccctt
>AF363778 count=1; merged_taxid={72541: 1}; species_name=Capra cylindricornis; family=9895; family_name=Bovidae; scientific_name=Capra cylindricornis; reverse_match=TAGAACAGGCTCCTCTAG; taxid=72541; genus_name=Capra; forward_error=0; forward_tm=51.53; rank=species; seq_length_ori=955; forward_match=GATTAGATACCCCACTATGC; reverse_tm=51.12; genus=9922; reverse_error=0; species=72541; strand=D; Capra …
ttagccctaaacacaaataattacagagacaaaattattcgccagagtactaccggcaac
agcccgagactcaaaggtcttggcggtgctttataccctt
>AF363779 count=1; merged_taxid={72544: 1}; species_name=Capra sibirica; family=9895; family_name=Bovidae; scientific_name=Capra sibirica; reverse_match=TAGACAAGGCTCCTCTAG; taxid=72544; genus_name=Capra; forward_error=0; forward_tm=51.53; rank=species; seq_length_ori=956; forward_match=GATTAGATACCCCACTATGC; reverse_tm=38.08; genus=9922; reverse_error=2; species=72544; strand=D; Capra sibirica 12S…
ttagccctaaacacaaatgnttacagnaacaaaattattcgccagagtactaccgtcaac
agcccgagactcaaaggcgttggcggtgctgtataccctg
>AF363780 count=1; merged_taxid={157669: 1}; species_name=Procapra gutturosa; family=9895; family_name=Bovidae; scientific_name=Procapra gutturosa; reverse_match=TAGAACAGGCTCCTCTAG; taxid=157669; genus_name=Procapra; forward_error=0; forward_tm=51.53; rank=species; seq_length_ori=954; forward_match=GATTAGATACCCCACTATGC; reverse_tm=51.12; genus=59539; reverse_error=0; species=157669; strand=D; Pro…
ttnnccctaaacacaaataattatattaacaaaattattcgccagagtactaccggcaac
agcctaaaactcaaaggacttggcggtgctttataccctt
>AF387625 count=11; merged_taxid={59540: 1, 59538: 1, 157668: 5, 157669: 3, 69311: 1}; species_name=###; family=9895; family_name=Bovidae; scientific_name=Antilopinae; reverse_match=TAGAACAGGCTCCTCTAG; taxid=9948; rank=subfamily; forward_error=0; forward_tm=51.53; genus_name=###; forward_match=GATTAGATACCCCACTATGC; reverse_tm=51.12; genus=-1; reverse_error=0; species=-1; strand=D; Procapra przewa…
ttagccctaaacacaaataattatattaacaaaattattcgccagagtactaccggcaac
agcctaaaactcaaaggacttggcggtgctttataccctt
>AF387626 count=1; merged_taxid={157669: 1}; species_name=Procapra gutturosa; family=9895; family_name=Bovidae; scientific_name=Procapra gutturosa; reverse_match=TAGAACAGGCTCCTCTAG; taxid=157669; genus_name=Procapra; forward_error=0; forward_tm=51.53; rank=species; seq_length_ori=436; forward_match=GATTAGATACCCCACTATGC; reverse_tm=51.12; genus=59539; reverse_error=0; species=157669; strand=D; Pro…
ttagccctaaacacaaataattatattaacaaaattattcgccagagtactaccggcaac
agcctaaaacccaaaggacttggcggtgctttataccctt
>AF390537 count=1; merged_taxid={94439: 1}; species_name=Tenrec ecaudatus; family=9369; family_name=Tenrecidae; scientific_name=Tenrec ecaudatus; reverse_match=TACAACAGGCTCCTCTAG; taxid=94439; genus_name=Tenrec; forward_error=0; forward_tm=51.53; rank=species; seq_length_ori=2589; forward_match=GATTAGATACCCCACTATGC; reverse_tm=39.6; genus=94438; reverse_error=1; species=94439; strand=D; Tenrec ec…
ttagtcataaacttaaacaattaataacaaaattgtccgccagagaactactagctaaag
ctaaaaacttaaaggacttggcggtgcttcatatccac
>AF390539 count=5; merged_taxid={105689: 5}; species_name=Micropotamogale lamottei; family=9369; family_name=Tenrecidae; scientific_name=Micropotamogale lamottei; reverse_match=TATAACAGGCTCCTCTAG; taxid=105689; rank=species; forward_error=0; forward_tm=51.53; genus_name=Micropotamogale; forward_match=GATTAGATACCCCACTATGC; reverse_tm=41.24; genus=105688; reverse_error=1; species=105689; strand=D; …
ttagccttaaaccaaggtttttataaacaaaattacccgccagaggactactagcaaaag
cttaaaactcaaaggacttggcggtgcttcacacccaa
>AF390540 count=1; merged_taxid={9978: 1}; species_name=Ochotona princeps; family=9976; family_name=Ochotonidae; scientific_name=Ochotona princeps; reverse_match=TAGAACAGGCTCCTCTAG; taxid=9978; genus_name=Ochotona; forward_error=0; forward_tm=51.53; rank=species; seq_length_ori=2599; forward_match=GATTAGATACCCCACTATGC; reverse_tm=51.12; genus=9977; reverse_error=0; species=9978; strand=D; Ochoton…
ctagccacaaacttaaatagttaaaccaacaaaactattcgccagagaactactagcaac
agcttaaaactcaaaggacttggcggtgctttatacccac
>AF401508 count=2; merged_taxid={66434: 1, 34875: 1}; species_name=###; family=9895; family_name=Bovidae; scientific_name=Antilopinae; reverse_match=TAGAACAGGCTCCTCTAG; taxid=9948; rank=subfamily; forward_error=0; forward_tm=51.53; genus_name=###; forward_match=GATTAGATACCCCACTATGC; reverse_tm=51.12; genus=-1; reverse_error=0; species=-1; strand=D; Saiga tatarica 12S ribosomal RNA gene, partial s…
ttagccctaaacacaaatagttatataaacaaaattattcgccagagtactaccggcaac
agcctaaaactcaaaggacttggcggtgctttataccctt
>AF401509 count=1; merged_taxid={157669: 1}; species_name=Procapra gutturosa; family=9895; family_name=Bovidae; scientific_name=Procapra gutturosa; reverse_match=TAGAACAGGCTCCTCTAG; taxid=157669; genus_name=Procapra; forward_error=0; forward_tm=51.53; rank=species; seq_length_ori=439; forward_match=GATTAGATACCCCACTATGC; reverse_tm=51.12; genus=59539; reverse_error=0; species=157669; strand=D; Pro…
ttagccctaaacacagataatttcataaacaaaattattcgccagagtactaccggcaat
agcctaaaactcaaaggacttggcggtgctttatacccct
>AF401511 count=1; merged_taxid={37179: 1}; species_name=Hemitragus jemlahicus; family=9895; family_name=Bovidae; scientific_name=Hemitragus jemlahicus; reverse_match=TAGAACAGGCTCCTCTAG; taxid=37179; genus_name=Hemitragus; forward_error=0; forward_tm=51.53; rank=species; seq_length_ori=438; forward_match=GATTAGATACCCCACTATGC; reverse_tm=51.12; genus=37178; reverse_error=0; species=37179; strand=D…
ttagccctaaacacaaataattataaaaacaaaattattcgccagagtactacggcaaca
gcccgaaactcaaaggacttggcggtgctttataccctt
>AF401512 count=1; merged_taxid={59538: 1}; species_name=Pantholops hodgsonii; family=9895; family_name=Bovidae; scientific_name=Pantholops hodgsonii; reverse_match=TAGAACAGGCTCCTCTAG; taxid=59538; genus_name=Pantholops; forward_error=0; forward_tm=51.53; rank=species; seq_length_ori=438; forward_match=GATTAGATACCCCACTATGC; reverse_tm=51.12; genus=59537; reverse_error=0; species=59538; strand=D; …
ttagccctaaacacaaataattataaaaacaaaattattcgccagagtactacggcaaca
gcccgaaactcaaaggacttggcggtgctttacacccct
>AF406806 count=1; merged_taxid={169756: 1}; species_name=Rhinolophus monoceros; family=58055; family_name=Rhinolophidae; scientific_name=Rhinolophus monoceros; reverse_match=TAGGACAGGCTCCTCTAG; taxid=169756; genus_name=Rhinolophus; forward_error=0; forward_tm=51.53; rank=species; seq_length_ori=16851; forward_match=GATTAGATACCCCACTATGC; reverse_tm=45.62; genus=49442; reverse_error=1; species=169…
ttagccctaaacctaaacaattagcacaacaatattattcgccagagtactactagcaac
agcttaaaactcaaaggacttggcggtgctttatacccct
>AF407172 count=1; merged_taxid={118852: 1}; species_name=Mormoops blainvillei; family=59445; family_name=Mormoopidae; scientific_name=Mormoops blainvillei; reverse_match=TAGAACAGGCTCCTCTAG; taxid=118852; genus_name=Mormoops; forward_error=0; forward_tm=51.53; rank=species; seq_length_ori=2598; forward_match=GATTAGATACCCCACTATGC; reverse_tm=51.12; genus=59459; reverse_error=0; species=118852; str…
ttagccgtaaacataagaaattagcttaacaaaatttctcgccagagtactactagccaa
agcttaaaactcaaaggacttggcggtgcttcatatccat
>AF407175 count=3; merged_taxid={94956: 2, 118855: 1}; species_name=###; family=59445; family_name=Mormoopidae; scientific_name=Pteronotus; reverse_match=CAGAACAGGCTCCTCTAG; taxid=59475; rank=genus; forward_error=0; forward_tm=51.53; genus_name=Pteronotus; forward_match=GATTAGATACCCCACTATGC; reverse_tm=48.3; genus=59475; reverse_error=1; species=-1; strand=D; Pteronotus davyi isolate TK155751 12S…
ttagccttaaacctaaaaagttattataacaaaacttctcgccagagtactactagccaa
agcttaaaactcaaaggacttggcggtgcttcatatccat
[truncated: 47,201 more rows]

## Sheet: Data S2
Data S2: Sper01 database
[truncated: 39,915 more rows]
